# Supplementary material for: Comparison of normalisation methods for surface-enhanced laser desorption and ionisation (SELDI) time-of-flight (TOF) mass spectrometry data
Source: BMC Bioinformatics. 2008 Feb 7;9:88. doi: 10.1186/1471-2105-9-88 (PMC2258289; doi:10.1186/1471-2105-9-88)
Supplement: Additional File 5 — R-code for data processing. ZIP-file containing R-code used to process all datasets with all normalisation methods and parameter configurations. Makes use of the MASDA R-package for Mass Spectrometry Data Analysis. [file 1471-2105-9-88-S5.ZIP]

Archive with 3 entries (3 files):
- process_clusters.R
- README.txt
- obtain_clusters.R
