# Supplementary material for: Comparison of normalisation methods for surface-enhanced laser desorption and ionisation (SELDI) time-of-flight (TOF) mass spectrometry data
Source: BMC Bioinformatics. 2008 Feb 7;9:88. doi: 10.1186/1471-2105-9-88 (PMC2258289; doi:10.1186/1471-2105-9-88)
Supplement: Additional File 5 — R-code for data processing. ZIP-file containing R-code used to process all datasets with all normalisation methods and parameter configurations. Makes use of the MASDA R-package for Mass Spectrometry Data Analysis. [file 1471-2105-9-88-S5.ZIP › process_clusters.R]

dataset <- "das_exp";
setwd(dataset)

load("data.RData")
classlabels <- data$conf$classlabels;

library(globaltest)
library(caTools)
library(ipred)
library(rpart)
library(e1071)

############################################################################################

norm_methods <- c("none",  "none",  "global",FALSE,"No normalisation",

                  "none",  "mean",  "global",FALSE,"Global mean",
                  "none",  "mean",  "local", FALSE,"Local mean",

                  "none",  "median","global",FALSE,"Global median",
                  "none",  "median","local", FALSE,"Local median",

                  "none",  "sd",  "global",FALSE,"Global SD",
                  "none",  "sd",  "local", FALSE,"Local SD",

                  "none",  "mad","global",FALSE,"Global MAD",
                  "none",  "mad","local", FALSE,"Local MAD",

                  "median","quant", "global",FALSE,"Global median quantile",
                  "median","quant", "local", FALSE,"Local median quantile",

                  "median","mad",   "global",FALSE,"Global median MAD",
                  "median","mad",   "local", FALSE,"Local median MAD",

                  "mean",  "sd",    "global",FALSE,"Global mean SD",
                  "mean",  "sd",    "local", FALSE,"Local mean SD",

                  "min",   "range", "global",FALSE,"Global min range",
                  "min",   "range", "local", FALSE,"Local min range");

norm_methods <- data.frame(t(matrix(norm_methods, nrow=5)))
names(norm_methods) <- c("offset","deviation","scale","smooth","name")

bkg_methods <- c("none",  "none", FALSE,"No limitation",
                 "none",  "none", TRUE, "Background smooth",

                 "median","mad",  FALSE,"Local median + MAD",
                 "median","mad",  TRUE, "Local smoothed median + MAD",

                 "mean",  "sd",   FALSE,"Local mean + SD",
                 "mean",  "sd",   TRUE, "Local smoothed mean + SD");

bkg_methods <- data.frame(t(matrix(bkg_methods, nrow=4)))
names(bkg_methods) <- c("offset","deviation","smooth","name")

############################################################################################

standardise <- function(x) { (x - mean(x, na.rm=T)) / sd(x, na.rm=T) }

make_data_matrix <- function(cluster_data) {
  data_matrix <- NULL;
  clust_means <- c();
  for (i in 1:length(cluster_data)) {
    data_matrix <- rbind(data_matrix, cluster_data[[i]][,"int"])
    clust_means <- c(clust_means, mean(cluster_data[[i]][,"mz"], na.rm=T));
  }
  rownames(data_matrix) <- clust_means

  data_matrix
}

## CV functions

coefvar <- function(x, na=FALSE) {
  if (!na) x[which(x <= 0)] <- NA;
  nom <- sum(apply(x, 1, sd, na.rm=T)*apply(x, 1, mean, na.rm=T))
  denom <- sum(apply(x, 1, mean, na.rm=T)^2)
  return(nom/denom)
}

## SVM functions

reliable.svm <- function(form, data, ...) {
  again = TRUE;
  while(again) {
    try_res <- try(svm <- svm(form, data, ...))
    if (class(try_res[1]) != "try-error") { again = FALSE; }
  }
  svm
}

mypredict.svm <- function(fit, newdata) { predict(fit, newdata) }

## CART functions

reliable.rpart <- function(form,data,se=1,cp=0,verbose=T,...) {
  tree <- rpart(form,data,cp=cp,...)
  #if (verbose & ncol(tree$cptable) < 5) 
  #  warning("No pruning will be carried out because cross-validation estimates where not obtained.")
  rt.prune(tree,se,verbose)
}

# force predict to return class labels
mypredict.rpart <- function(object, newdata) predict(object, newdata = newdata, type="class")

rt.prune <- function(tree,se=1,verbose=T,...) {
  if (ncol(tree$cptable) < 5) tree
  else {
    lin.min.err <- which.min(tree$cptable[,4])
    #if (verbose & lin.min.err == nrow(tree$cptable)) {
    #  warning(paste("Minimal Cross Validation Error is obtained at the largest tree.\n",
    #                "Further tree growth (achievable through smaller 'cp' parameter value),\n"
    #                "could produce more accurate tree.\n"))
    #}
    tol.err <- tree$cptable[lin.min.err,4] + se * tree$cptable[lin.min.err,5]
    se.lin <- which(tree$cptable[,4] <= tol.err)[1]
    prune.rpart(tree,cp=tree$cptable[se.lin,1]+1e-9)
  }
}


analyse_clusters <- function(cluster_data, classlabels, base_method, norm_method, bkg_method) {
  norm <- norm_methods[norm_method,];
  bkg  <- bkg_methods[bkg_method,];

  ############################################################################################

  data_matrix <- make_data_matrix(cluster_data);
  cv <- coefvar(data_matrix);
  
  # Standardise data
  data_matrix <- t(apply(data_matrix, 1, standardise))

  classif_data <- data.frame(t(data_matrix), labels=classlabels)

  ############################################################################################

  ## Globaltest
  globaltest <- p.value(globaltest(data_matrix, classlabels))

  ## SVM
  again = TRUE;
  while(again) {
    try_res <- try(svm <- errorest(labels ~ ., data=classif_data, model=reliable.svm, 
                     est.para=control.errorest(k=nrow(classif_data), random=FALSE))$error)
    if (exists("svm") && (class(try_res[1]) != "try-error")) { again = FALSE; }
  }

  ## CART
  again = TRUE;
  while(again) {
    try_res <- try(cart <- errorest(labels ~ ., data=classif_data, model=reliable.rpart, 
                     predict=mypredict.rpart, est.para=control.errorest(k=nrow(classif_data), 
                     random=FALSE))$error)
    if (exists("cart") && (class(try_res[1]) != "try-error")) { again = FALSE; }
  }
 
  ############################################################################################

  write.table(t(as.matrix(c(base_method, as.character(norm$name), as.character(bkg$name), 
              cv, globaltest, svm*100, cart*100))),
              file="scores.txt", append=TRUE, quote=FALSE, sep="\t", col.names=F, row.names=F)
}


files <- dir(path=".", pattern="^clusters-*");
for (i in files) {
  load(i);
  items <- unlist(strsplit(i, "[-\.]"))
  base_method <- items[2];
  norm_method <- as.numeric(items[3]);
  bkg_method  <- as.numeric(items[4]);

  print(paste("Number of clusters:", length(cluster_data), "(", i, ")"))

  analyse_clusters(cluster_data, classlabels, base_method, norm_method, bkg_method);
}

###############################################################################################
