# Supplementary material for: Comparison of normalisation methods for surface-enhanced laser desorption and ionisation (SELDI) time-of-flight (TOF) mass spectrometry data
Source: BMC Bioinformatics. 2008 Feb 7;9:88. doi: 10.1186/1471-2105-9-88 (PMC2258289; doi:10.1186/1471-2105-9-88)
Supplement: Additional File 5 — R-code for data processing. ZIP-file containing R-code used to process all datasets with all normalisation methods and parameter configurations. Makes use of the MASDA R-package for Mass Spectrometry Data Analysis. [file 1471-2105-9-88-S5.ZIP › README.txt]

First run 'obtain_clusters.R' to obtain collections of peak clusters for
all possible parameter combinations and normalisation methods.
This results in a large number of files called 'clusters-*', which can
be processed to estimate the objectives of the comparison (variance and
classification performance) using 'process_clusters.R'.

-Wouter Meuleman.
