# Supplementary material for: Comparison of normalisation methods for surface-enhanced laser desorption and ionisation (SELDI) time-of-flight (TOF) mass spectrometry data
Source: BMC Bioinformatics. 2008 Feb 7;9:88. doi: 10.1186/1471-2105-9-88 (PMC2258289; doi:10.1186/1471-2105-9-88)
Supplement: Additional File 5 — R-code for data processing. ZIP-file containing R-code used to process all datasets with all normalisation methods and parameter configurations. Makes use of the MASDA R-package for Mass Spectrometry Data Analysis. [file 1471-2105-9-88-S5.ZIP › obtain_clusters.R]

library(MASDA)

dataset <- "das_exp";
setwd(dataset)

load("data.RData")
classlabels <- data$conf$classlabels;

###############################################################################################

## Baseline correction methods
base_methods <- c("file", "lowess", "smooth", "smooth_spline", 
                  "bot_spline", "smooth_bot_spline", "PROcess")

## Normalisation methods
norm_methods <- c("none",  "none",  "global",FALSE,"No normalisation",

                  "none",  "mean",  "global",FALSE,"Global mean",
                  "none",  "mean",  "local", FALSE,"Local mean",

                  "none",  "median","global",FALSE,"Global median",
                  "none",  "median","local", FALSE,"Local median",

                  "none",  "sd",    "global",FALSE,"Global SD",
                  "none",  "sd",    "local", FALSE,"Local SD",

                  "none",  "mad",   "global",FALSE,"Global MAD",
                  "none",  "mad",   "local", FALSE,"Local MAD",

                  "median","quant", "global",FALSE,"Global median quantile",
                  "median","quant", "local", FALSE,"Local median quantile",

                  "median","mad",   "global",FALSE,"Global median MAD",
                  "median","mad",   "local", FALSE,"Local median MAD",

                  "mean",  "sd",    "global",FALSE,"Global mean SD",
                  "mean",  "sd",    "local", FALSE,"Local mean SD",

                  "min",   "range", "global",FALSE,"Global min range",
                  "min",   "range", "local", FALSE,"Local min range");

norm_methods <- data.frame(t(matrix(norm_methods, nrow=5)))
names(norm_methods) <- c("offset","deviation","scale","smooth","name")

## Peak filtering methods
bkg_methods <- c("none",  "none", FALSE,"No limitation",
                 "none",  "none", TRUE, "Background smooth",

                 "median","mad",  FALSE,"Local median + MAD",
                 "median","mad",  TRUE, "Local smoothed median + MAD",

                 "mean",  "sd",   FALSE,"Local mean + SD",
                 "mean",  "sd",   TRUE, "Local smoothed mean + SD");

bkg_methods <- data.frame(t(matrix(bkg_methods, nrow=4)))
names(bkg_methods) <- c("offset","deviation","smooth","name")

############################################################################################

for (base_method in base_methods) {
  if (base_method == "file") {
    load("data_base.RData")
  } else {
    data_base <- baseline_estimate(data, subtract=TRUE, method=base_method);
  }

  for (norm_method in 1:nrow(norm_methods)) {
    norm <- norm_methods[norm_method,];
    print(paste("Normalising using method", norm$name))
    data_norm <- normalisation(data_base, offset=as.character(norm$offset), 
                               deviation=as.character(norm$deviation), 
                               scale=as.character(norm$scale),
                               smooth=as.logical(norm$smooth));

    peak_indexes_raw <- get_peaks(data_norm)

    for (bkg_method in 1:nrow(bkg_methods)) {
      bkg <- bkg_methods[bkg_method,];
      print(paste("Estimating noise-levels using method", bkg$name))

      # Use background estimation, signal-to-noise ratio and minimum m/z value to remove certain peaks
      peak_indexes <- filter_peaks(data_norm, peak_indexes_raw, offset=as.character(bkg$offset), 
                                   deviation=as.character(bkg$deviation), smooth=as.logical(bkg$smooth))

      peak_data <- get_peak_data(data_norm, peak_indexes);

      # This needs to be done in one go because we want to find similar clusters for all classes.
      cluster_list_raw <- get_clusters(peak_data)

      cluster_list <- filter_clusters(cluster_list_raw, min_peaks_per_cluster=floor(ncol(data_norm$int)/4))

      # Obtain data for clusters from ALL spectra in ALL classes
      cluster_data <- get_cluster_data(cluster_list, data_norm)
      save(cluster_data, file=paste(paste(c("clusters", pars, bkg_num), collapse="-"), "RData", sep="."))
  
      print(paste("Number of clusters:", length(cluster_data)))
    }
  }
}
