# Supplementary material for: Comparison of normalisation methods for surface-enhanced laser desorption and ionisation (SELDI) time-of-flight (TOF) mass spectrometry data
Source: BMC Bioinformatics. 2008 Feb 7;9:88. doi: 10.1186/1471-2105-9-88 (PMC2258289; doi:10.1186/1471-2105-9-88)
Supplement: Additional File 6 — R-code for analysis of results. ZIP-file containing all objective scores for all datasets, normalisation methods and parameter configurations used in the comparison, along with all R-code needed to generate the figures in the paper. [file 1471-2105-9-88-S6.ZIP]

Archive with 10 entries (6 files):
- colon_40_49/
- colon_40_49/scores.txt
- das_exp/
- das_exp/scores.txt
- analysis.R
- README.txt
- CAMDA_F2/
- CAMDA_F2/scores.txt
- colon_37_31/
- colon_37_31/scores.txt
