# Supplementary material for: Comparison of normalisation methods for surface-enhanced laser desorption and ionisation (SELDI) time-of-flight (TOF) mass spectrometry data
Source: BMC Bioinformatics. 2008 Feb 7;9:88. doi: 10.1186/1471-2105-9-88 (PMC2258289; doi:10.1186/1471-2105-9-88)
Supplement: Additional File 6 — R-code for analysis of results. ZIP-file containing all objective scores for all datasets, normalisation methods and parameter configurations used in the comparison, along with all R-code needed to generate the figures in the paper. [file 1471-2105-9-88-S6.ZIP › colon_40_49/scores.txt]

base_method	norm_method	bkg_estim_method	GT	SVM	CART	CV
1	PROcess	Global MAD	Background smooth	0.000926117898914503	22.4719101123595	22.4719101123595	35.7439611459394
2	PROcess	Global MAD	Local mean + SD	1.26436716982255e-05	15.7303370786517	23.5955056179775	47.3732027298046
3	PROcess	Global MAD	Local median + MAD	3.21857458569806e-06	14.6067415730337	28.0898876404494	46.1705945379964
4	PROcess	Global MAD	Local smoothed mean + SD	1.0730670287141e-08	12.3595505617978	22.4719101123595	38.449130262109
5	PROcess	Global MAD	Local smoothed median + MAD	0.00284544433404671	21.3483146067416	17.9775280898876	37.2240851509517
6	PROcess	Global MAD	No limitation	9.80123000331203e-05	25.8426966292135	30.3370786516854	36.6807858021405
7	bot_spline	Global MAD	Background smooth	6.54584320080778e-05	26.9662921348315	28.0898876404494	39.8506005797863
8	bot_spline	Global MAD	Local mean + SD	2.11334177043249e-06	17.9775280898876	30.3370786516854	48.1011683196886
9	bot_spline	Global MAD	Local median + MAD	1.0384524391861e-05	16.8539325842697	20.2247191011236	47.4525377508777
10	bot_spline	Global MAD	Local smoothed mean + SD	6.4809738027006e-10	14.6067415730337	21.3483146067416	40.3794772647272
11	bot_spline	Global MAD	Local smoothed median + MAD	4.63873562312915e-06	14.6067415730337	19.1011235955056	42.2689138521554
12	bot_spline	Global MAD	No limitation	7.8422346062068e-06	30.3370786516854	25.8426966292135	41.8207844685978
13	file	Global MAD	Background smooth	7.84019043891718e-09	19.1011235955056	25.8426966292135	49.0214732646679
14	file	Global MAD	Local mean + SD	8.00472300044207e-06	15.7303370786517	20.2247191011236	46.8654275078067
15	file	Global MAD	Local median + MAD	1.86310227612665e-06	14.6067415730337	28.0898876404494	48.8063367701421
16	file	Global MAD	Local smoothed mean + SD	5.30668017338626e-10	15.7303370786517	17.9775280898876	40.8041447895171
17	file	Global MAD	Local smoothed median + MAD	0.000102030805680117	19.1011235955056	24.7191011235955	45.0471049353618
18	file	Global MAD	No limitation	3.44463558201908e-11	21.3483146067416	29.2134831460674	49.869384360661
19	lowess	Global MAD	Background smooth	1.04740582873654e-07	23.5955056179775	19.1011235955056	55.5889944164128
20	lowess	Global MAD	Local mean + SD	2.21366988355909e-07	14.6067415730337	19.1011235955056	50.0565447839354
21	lowess	Global MAD	Local median + MAD	1.16577677887013e-06	15.7303370786517	21.3483146067416	52.277183524848
22	lowess	Global MAD	Local smoothed mean + SD	1.84189312733088e-10	17.9775280898876	19.1011235955056	42.9730666480011
23	lowess	Global MAD	Local smoothed median + MAD	0.000188065446403758	15.7303370786517	21.3483146067416	51.1133597075915
24	lowess	Global MAD	No limitation	1.52166611161129e-09	24.7191011235955	20.2247191011236	56.4882807762817
25	smooth	Global MAD	Background smooth	2.61680053705951e-09	21.3483146067416	21.3483146067416	47.5597730781973
26	smooth	Global MAD	Local mean + SD	3.08941876157249e-07	14.6067415730337	21.3483146067416	46.1672096333788
27	smooth	Global MAD	Local median + MAD	4.13603341315358e-06	16.8539325842697	19.1011235955056	51.0639547477268
28	smooth	Global MAD	Local smoothed mean + SD	5.11898936638727e-11	15.7303370786517	17.9775280898876	43.0496271337017
29	smooth	Global MAD	Local smoothed median + MAD	0.00196954031427625	19.1011235955056	17.9775280898876	43.1308587119461
30	smooth	Global MAD	No limitation	1.48216289315957e-09	20.2247191011236	19.1011235955056	47.5017833683786
31	smooth_bot_spline	Global MAD	Background smooth	0.000281396804919712	20.2247191011236	20.2247191011236	42.4694233976764
32	smooth_bot_spline	Global MAD	Local mean + SD	3.09493237111615e-05	15.7303370786517	16.8539325842697	48.9936202085627
33	smooth_bot_spline	Global MAD	Local median + MAD	1.61956758926561e-05	16.8539325842697	19.1011235955056	49.1141363716454
34	smooth_bot_spline	Global MAD	Local smoothed mean + SD	2.3292235712827e-07	16.8539325842697	16.8539325842697	41.7660284045462
35	smooth_bot_spline	Global MAD	Local smoothed median + MAD	0.000152963838029955	23.5955056179775	22.4719101123595	45.5460035886092
36	smooth_bot_spline	Global MAD	No limitation	8.014624898538e-06	21.3483146067416	21.3483146067416	43.6902389741264
37	smooth_spline	Global MAD	Background smooth	2.44202932466379e-10	19.1011235955056	15.7303370786517	50.0536057178592
38	smooth_spline	Global MAD	Local mean + SD	0.000101260495181942	21.3483146067416	35.9550561797753	44.2051697733891
39	smooth_spline	Global MAD	Local median + MAD	9.41935311664997e-05	15.7303370786517	15.7303370786517	48.5320891172023
40	smooth_spline	Global MAD	Local smoothed mean + SD	1.24144856127531e-10	15.7303370786517	14.6067415730337	40.9686276674866
41	smooth_spline	Global MAD	Local smoothed median + MAD	0.00248079697093789	14.6067415730337	16.8539325842697	43.9430244545813
42	smooth_spline	Global MAD	No limitation	2.37794420245772e-10	19.1011235955056	15.7303370786517	49.9825012210831
43	PROcess	Global mean	Background smooth	0.00139176044119032	24.7191011235955	22.4719101123595	33.3101058659242
44	PROcess	Global mean	Local mean + SD	1.06372073530163e-05	15.7303370786517	35.9550561797753	45.7769175074854
45	PROcess	Global mean	Local median + MAD	1.35765919185005e-05	13.4831460674157	22.4719101123595	44.2639205491327
46	PROcess	Global mean	Local smoothed mean + SD	1.81719185475985e-08	15.7303370786517	30.3370786516854	36.6471773580391
47	PROcess	Global mean	Local smoothed median + MAD	0.00527051141149121	23.5955056179775	22.4719101123595	35.014029263144
48	PROcess	Global mean	No limitation	0.000960774094993796	23.5955056179775	30.3370786516854	34.3339463955235
49	bot_spline	Global mean	Background smooth	0.000573417113625757	22.4719101123595	17.9775280898876	38.5022064283681
50	bot_spline	Global mean	Local mean + SD	5.12430336540144e-07	15.7303370786517	17.9775280898876	46.5855968031631
51	bot_spline	Global mean	Local median + MAD	1.97942673309678e-05	13.4831460674157	26.9662921348315	45.9113666328707
52	bot_spline	Global mean	Local smoothed mean + SD	5.48840522263148e-10	16.8539325842697	22.4719101123595	39.5872811528242
53	bot_spline	Global mean	Local smoothed median + MAD	2.39152046957878e-05	14.6067415730337	32.5842696629214	40.5609176962353
54	bot_spline	Global mean	No limitation	0.00123474316031868	25.8426966292135	17.9775280898876	40.4200177905627
55	file	Global mean	Background smooth	0.00284176832302678	16.8539325842697	19.1011235955056	51.3969939625886
56	file	Global mean	Local mean + SD	2.70679720608001e-06	15.7303370786517	19.1011235955056	45.6837264283036
57	file	Global mean	Local median + MAD	5.03424135903602e-06	14.6067415730337	24.7191011235955	49.2771549196122
58	file	Global mean	Local smoothed mean + SD	6.82699237009451e-09	16.8539325842697	22.4719101123595	41.902952648593
59	file	Global mean	Local smoothed median + MAD	0.000433139746838441	12.3595505617978	24.7191011235955	47.1231767468509
60	file	Global mean	No limitation	0.00096483908720269	19.1011235955056	30.3370786516854	52.111284914504
61	lowess	Global mean	Background smooth	0.447582671826395	43.8202247191011	37.0786516853933	98.2965634987524
62	lowess	Global mean	Local mean + SD	0.0236846303368303	14.6067415730337	16.8539325842697	106.33944000262
63	lowess	Global mean	Local median + MAD	0.0482055106267193	22.4719101123595	16.8539325842697	102.14819793029
64	lowess	Global mean	Local smoothed mean + SD	0.00505039411754736	15.7303370786517	19.1011235955056	109.858565280812
65	lowess	Global mean	Local smoothed median + MAD	0.206965621310631	25.8426966292135	16.8539325842697	90.9464996303995
66	lowess	Global mean	No limitation	0.366071280769792	46.0674157303371	33.7078651685393	99.410131569991
67	smooth	Global mean	Background smooth	4.08646958258353e-07	24.7191011235955	37.0786516853933	46.7006330361346
68	smooth	Global mean	Local mean + SD	4.98484416825574e-07	19.1011235955056	22.4719101123595	46.3291600794113
69	smooth	Global mean	Local median + MAD	2.03154797333973e-06	12.3595505617978	15.7303370786517	49.9293981722954
70	smooth	Global mean	Local smoothed mean + SD	2.41727949109972e-10	14.6067415730337	26.9662921348315	42.6807658854523
71	smooth	Global mean	Local smoothed median + MAD	0.00570393702643173	22.4719101123595	20.2247191011236	41.1873585527086
72	smooth	Global mean	No limitation	3.10110415472397e-07	22.4719101123595	16.8539325842697	46.6828536059456
73	smooth_bot_spline	Global mean	Background smooth	0.0007576949970911	22.4719101123595	19.1011235955056	41.2346007838125
74	smooth_bot_spline	Global mean	Local mean + SD	8.90134543474011e-06	12.3595505617978	17.9775280898876	47.0922814600328
75	smooth_bot_spline	Global mean	Local median + MAD	6.4890770044009e-06	16.8539325842697	26.9662921348315	46.9085540433327
76	smooth_bot_spline	Global mean	Local smoothed mean + SD	5.20574026518326e-08	16.8539325842697	29.2134831460674	40.3547324488078
77	smooth_bot_spline	Global mean	Local smoothed median + MAD	9.8612365215587e-05	24.7191011235955	32.5842696629214	43.4922743327664
78	smooth_bot_spline	Global mean	No limitation	0.000296010944174946	23.5955056179775	19.1011235955056	42.4810164128901
79	smooth_spline	Global mean	Background smooth	0.380462080209648	44.9438202247191	49.438202247191	246.20188370769
80	smooth_spline	Global mean	Local mean + SD	0.835651917408695	46.0674157303371	44.9438202247191	249.906670295155
81	smooth_spline	Global mean	Local median + MAD	0.77858654799596	47.1910112359551	39.3258426966292	235.945011155736
82	smooth_spline	Global mean	Local smoothed mean + SD	0.810715710987796	47.1910112359551	37.0786516853933	248.205329175527
83	smooth_spline	Global mean	Local smoothed median + MAD	0.779994494870791	48.314606741573	31.4606741573034	235.186605895962
84	smooth_spline	Global mean	No limitation	0.379607822149404	44.9438202247191	49.438202247191	245.964996949353
85	PROcess	Global mean SD	Background smooth	0.0099068829201169	19.1011235955056	30.3370786516854	36.8653010702211
86	PROcess	Global mean SD	Local mean + SD	6.17877097987202e-06	14.6067415730337	19.1011235955056	46.4756620931389
87	PROcess	Global mean SD	Local median + MAD	6.2286842999995e-06	14.6067415730337	20.2247191011236	46.1102694843022
88	PROcess	Global mean SD	Local smoothed mean + SD	8.19169446929102e-09	16.8539325842697	31.4606741573034	37.0504222329367
89	PROcess	Global mean SD	Local smoothed median + MAD	7.9972088209095e-05	13.4831460674157	34.8314606741573	37.2015640394543
90	PROcess	Global mean SD	No limitation	0.00289634932382764	19.1011235955056	30.3370786516854	38.0616583639598
91	bot_spline	Global mean SD	Background smooth	0.00860821720980493	20.2247191011236	16.8539325842697	43.1030261847182
92	bot_spline	Global mean SD	Local mean + SD	2.06004194825081e-07	16.8539325842697	19.1011235955056	46.7749486998481
93	bot_spline	Global mean SD	Local median + MAD	2.2624259633001e-05	16.8539325842697	22.4719101123595	46.9762380455998
94	bot_spline	Global mean SD	Local smoothed mean + SD	2.57318834037354e-10	16.8539325842697	19.1011235955056	39.4668554583703
95	bot_spline	Global mean SD	Local smoothed median + MAD	1.13313380621141e-06	12.3595505617978	26.9662921348315	42.5730557487195
96	bot_spline	Global mean SD	No limitation	0.0031057473207622	21.3483146067416	19.1011235955056	44.7548838217651
97	file	Global mean SD	Background smooth	2.32758233339401e-06	16.8539325842697	29.2134831460674	50.2938042681963
98	file	Global mean SD	Local mean + SD	1.89777349450546e-06	15.7303370786517	15.7303370786517	44.0693911638421
99	file	Global mean SD	Local median + MAD	1.2610433062568e-06	19.1011235955056	26.9662921348315	47.3912262573029
100	file	Global mean SD	Local smoothed mean + SD	1.46177932675753e-08	14.6067415730337	32.5842696629214	39.2020723651064
101	file	Global mean SD	Local smoothed median + MAD	9.02205236634454e-06	16.8539325842697	17.9775280898876	44.9172368034817
102	file	Global mean SD	No limitation	6.75896907635755e-07	17.9775280898876	28.0898876404494	52.0575463590626
103	lowess	Global mean SD	Background smooth	3.45997869425178e-06	19.1011235955056	41.5730337078652	52.5047492553406
104	lowess	Global mean SD	Local mean + SD	8.14028857367602e-08	13.4831460674157	26.9662921348315	47.3918880660521
105	lowess	Global mean SD	Local median + MAD	9.26124581845319e-08	14.6067415730337	25.8426966292135	49.1478708117217
106	lowess	Global mean SD	Local smoothed mean + SD	2.03671291032816e-11	14.6067415730337	19.1011235955056	40.0046754238813
107	lowess	Global mean SD	Local smoothed median + MAD	1.85152989001263e-06	16.8539325842697	37.0786516853933	46.5752926616044
108	lowess	Global mean SD	No limitation	6.26280005137037e-07	16.8539325842697	42.6966292134831	53.3515994215131
109	smooth	Global mean SD	Background smooth	7.73050140187731e-08	20.2247191011236	33.7078651685393	46.0213529548768
110	smooth	Global mean SD	Local mean + SD	7.18831463462956e-08	12.3595505617978	25.8426966292135	43.0351986154349
111	smooth	Global mean SD	Local median + MAD	7.45642934584228e-07	14.6067415730337	14.6067415730337	47.5972884902435
112	smooth	Global mean SD	Local smoothed mean + SD	1.38026404688348e-12	15.7303370786517	20.2247191011236	39.6631380150013
113	smooth	Global mean SD	Local smoothed median + MAD	0.00241703277987546	20.2247191011236	11.2359550561798	40.7323496721832
114	smooth	Global mean SD	No limitation	4.94018534375841e-08	21.3483146067416	33.7078651685393	45.9764679090094
115	smooth_bot_spline	Global mean SD	Background smooth	0.0046458928852513	16.8539325842697	43.8202247191011	45.5942218484218
116	smooth_bot_spline	Global mean SD	Local mean + SD	6.80733556980841e-06	14.6067415730337	16.8539325842697	47.829317718385
117	smooth_bot_spline	Global mean SD	Local median + MAD	5.06900569030798e-06	15.7303370786517	31.4606741573034	48.4040136330092
118	smooth_bot_spline	Global mean SD	Local smoothed mean + SD	3.44104582632978e-08	20.2247191011236	21.3483146067416	40.5224579220282
119	smooth_bot_spline	Global mean SD	Local smoothed median + MAD	6.6527222606542e-08	16.8539325842697	28.0898876404494	45.4453148398564
120	smooth_bot_spline	Global mean SD	No limitation	0.00154579084261946	19.1011235955056	38.2022471910112	46.7496367103189
121	smooth_spline	Global mean SD	Background smooth	4.87180963367818e-09	17.9775280898876	19.1011235955056	49.3276148254575
122	smooth_spline	Global mean SD	Local mean + SD	1.98794582622906e-05	14.6067415730337	15.7303370786517	41.6503063194831
123	smooth_spline	Global mean SD	Local median + MAD	2.42718749980852e-05	12.3595505617978	21.3483146067416	45.8360985553357
124	smooth_spline	Global mean SD	Local smoothed mean + SD	2.02150919117763e-11	15.7303370786517	13.4831460674157	38.1280195607814
125	smooth_spline	Global mean SD	Local smoothed median + MAD	0.00224026424340722	15.7303370786517	22.4719101123595	42.1460343549004
126	smooth_spline	Global mean SD	No limitation	4.43917233725276e-09	17.9775280898876	21.3483146067416	49.2956483991608
127	PROcess	Global median	Background smooth	0.000529003138949911	21.3483146067416	19.1011235955056	35.1951371375872
128	PROcess	Global median	Local mean + SD	1.47336180619218e-05	16.8539325842697	23.5955056179775	47.3034963566598
129	PROcess	Global median	Local median + MAD	5.12853065423565e-06	14.6067415730337	16.8539325842697	46.0725376641055
130	PROcess	Global median	Local smoothed mean + SD	1.31347470746453e-08	13.4831460674157	16.8539325842697	38.1689344725805
131	PROcess	Global median	Local smoothed median + MAD	0.00264421137978904	17.9775280898876	17.9775280898876	36.7566666260545
132	PROcess	Global median	No limitation	4.1759967921435e-05	25.8426966292135	16.8539325842697	36.1675568162539
133	bot_spline	Global median	Background smooth	6.35755547365752e-05	25.8426966292135	26.9662921348315	39.8354510235952
134	bot_spline	Global median	Local mean + SD	2.09564122550614e-06	16.8539325842697	31.4606741573034	48.1300041552086
135	bot_spline	Global median	Local median + MAD	1.05241959986025e-05	17.9775280898876	17.9775280898876	47.4753307371337
136	bot_spline	Global median	Local smoothed mean + SD	6.59829773013968e-10	15.7303370786517	20.2247191011236	40.3808317177912
137	bot_spline	Global median	Local smoothed median + MAD	4.74550440676411e-06	14.6067415730337	20.2247191011236	42.2916721313296
138	bot_spline	Global median	No limitation	7.50391679819006e-06	30.3370786516854	29.2134831460674	41.810044024029
139	file	Global median	Background smooth	2.19866502617377e-09	19.1011235955056	19.1011235955056	48.9615578651432
140	file	Global median	Local mean + SD	1.28192840819143e-05	16.8539325842697	23.5955056179775	46.8680530189038
141	file	Global median	Local median + MAD	6.28694999820559e-06	16.8539325842697	21.3483146067416	48.9689744341138
142	file	Global median	Local smoothed mean + SD	1.44772287853582e-09	16.8539325842697	17.9775280898876	40.7019326355346
143	file	Global median	Local smoothed median + MAD	0.000168904020085684	23.5955056179775	19.1011235955056	45.0605072452164
144	file	Global median	No limitation	1.60615211981886e-11	21.3483146067416	20.2247191011236	49.7886450179392
145	lowess	Global median	Background smooth	0.102909054259366	34.8314606741573	47.1910112359551	85.1768302814415
146	lowess	Global median	Local median + MAD	0.166629569281711	43.8202247191011	28.0898876404494	63.1919565666628
147	lowess	Global median	Local smoothed mean + SD	0.20991236015584	50.561797752809	44.9438202247191	63.0708154947595
148	lowess	Global median	Local smoothed median + MAD	0.210843513919557	42.6966292134831	43.8202247191011	63.1627960597942
149	lowess	Global median	No limitation	0.110680217552505	34.8314606741573	44.9438202247191	85.0203108027567
150	smooth	Global median	Background smooth	0.0097745233530368	23.5955056179775	31.4606741573034	67.1000847957131
151	smooth	Global median	Local median + MAD	0.00192815299103276	21.3483146067416	16.8539325842697	54.2147646101675
152	smooth	Global median	Local smoothed mean + SD	0.395052088612648	44.9438202247191	46.0674157303371	54.24313825811
153	smooth	Global median	Local smoothed median + MAD	0.00140832503999246	20.2247191011236	22.4719101123595	63.9174740903046
154	smooth	Global median	No limitation	0.0104502838674254	22.4719101123595	24.7191011235955	67.073524372619
155	smooth_bot_spline	Global median	Background smooth	0.000446143294036476	20.2247191011236	19.1011235955056	42.5128636250698
156	smooth_bot_spline	Global median	Local mean + SD	3.6014286386932e-05	16.8539325842697	16.8539325842697	49.0392990971393
157	smooth_bot_spline	Global median	Local median + MAD	2.02142314730206e-05	16.8539325842697	20.2247191011236	49.1520578447879
158	smooth_bot_spline	Global median	Local smoothed mean + SD	2.94791229126142e-07	15.7303370786517	16.8539325842697	41.8465195469844
159	smooth_bot_spline	Global median	Local smoothed median + MAD	0.000169692286681108	19.1011235955056	20.2247191011236	45.5944930120488
160	smooth_bot_spline	Global median	No limitation	2.21551529554834e-05	22.4719101123595	19.1011235955056	43.7295126892369
161	smooth_spline	Global median	Background smooth	0.0145623829423414	22.4719101123595	20.2247191011236	101.101018452301
162	smooth_spline	Global median	Local median + MAD	0.0474894853812868	33.7078651685393	37.0786516853933	79.336673157241
163	smooth_spline	Global median	Local smoothed mean + SD	0.12397230168257	40.4494382022472	49.438202247191	95.819723041639
164	smooth_spline	Global median	Local smoothed median + MAD	0.000125530917894221	21.3483146067416	29.2134831460674	84.251663107941
165	smooth_spline	Global median	No limitation	0.0144385723314454	19.1011235955056	22.4719101123595	101.097762478385
710	lowess	Global median	Local mean + SD	Inf	Inf	Inf	Inf
711	smooth	Global median	Local mean + SD	Inf	Inf	Inf	Inf
712	smooth_spline	Global median	Local mean + SD	Inf	Inf	Inf	Inf
166	PROcess	Global median MAD	Background smooth	0.00124312444357999	19.1011235955056	23.5955056179775	35.9600390802915
167	PROcess	Global median MAD	Local mean + SD	1.26722486928288e-05	17.9775280898876	24.7191011235955	47.4750945482856
168	PROcess	Global median MAD	Local median + MAD	3.25149671959827e-06	15.7303370786517	25.8426966292135	46.3341547066128
169	PROcess	Global median MAD	Local smoothed mean + SD	1.08005635374285e-08	11.2359550561798	21.3483146067416	38.5215363647523
170	PROcess	Global median MAD	Local smoothed median + MAD	0.00285357548341981	23.5955056179775	24.7191011235955	37.2960024582436
171	PROcess	Global median MAD	No limitation	8.28295575264546e-05	20.2247191011236	21.3483146067416	36.8879273296058
172	bot_spline	Global median MAD	Background smooth	0.000154585967993018	24.7191011235955	26.9662921348315	40.71646371327
173	bot_spline	Global median MAD	Local mean + SD	2.11373244324291e-06	17.9775280898876	29.2134831460674	48.1531782503149
174	bot_spline	Global median MAD	Local median + MAD	2.21285003077589e-05	19.1011235955056	17.9775280898876	47.5281826216199
175	bot_spline	Global median MAD	Local smoothed mean + SD	6.4844959846237e-10	14.6067415730337	20.2247191011236	40.4151150388834
176	bot_spline	Global median MAD	Local smoothed median + MAD	6.19591989982148e-06	14.6067415730337	19.1011235955056	42.3295342039714
177	bot_spline	Global median MAD	No limitation	1.29118064743148e-05	28.0898876404494	26.9662921348315	41.6625914738574
178	file	Global median MAD	Background smooth	3.17350118901593e-09	17.9775280898876	25.8426966292135	49.2033333069915
179	file	Global median MAD	Local mean + SD	8.02987783517224e-06	16.8539325842697	20.2247191011236	46.9269125036597
180	file	Global median MAD	Local median + MAD	1.88599765059677e-06	15.7303370786517	26.9662921348315	48.9192020544291
181	file	Global median MAD	Local smoothed mean + SD	5.37124357943102e-10	15.7303370786517	17.9775280898876	40.8550132075018
182	file	Global median MAD	Local smoothed median + MAD	9.90288442974453e-05	19.1011235955056	23.5955056179775	45.1527221111039
183	file	Global median MAD	No limitation	4.09792982750077e-12	21.3483146067416	28.0898876404494	49.9841315858247
184	lowess	Global median MAD	Background smooth	9.30812671509544e-08	23.5955056179775	20.2247191011236	55.6486341875072
185	lowess	Global median MAD	Local mean + SD	2.2144589872104e-07	14.6067415730337	17.9775280898876	50.0557274262732
186	lowess	Global median MAD	Local median + MAD	1.16655695397541e-06	16.8539325842697	19.1011235955056	52.2757544070161
187	lowess	Global median MAD	Local smoothed mean + SD	1.84298465370453e-10	16.8539325842697	19.1011235955056	42.9724759704618
188	lowess	Global median MAD	Local smoothed median + MAD	0.000168161066446651	16.8539325842697	23.5955056179775	51.1392688940134
189	lowess	Global median MAD	No limitation	1.12943936441897e-09	23.5955056179775	21.3483146067416	56.4971328277075
190	smooth	Global median MAD	Background smooth	2.50041752805422e-09	21.3483146067416	22.4719101123595	47.5577180553025
191	smooth	Global median MAD	Local mean + SD	3.09298581581595e-07	14.6067415730337	20.2247191011236	46.1650501849447
192	smooth	Global median MAD	Local median + MAD	4.14907676436406e-06	16.8539325842697	19.1011235955056	51.076385501126
193	smooth	Global median MAD	Local smoothed mean + SD	5.13582199641262e-11	14.6067415730337	17.9775280898876	43.0489226813449
194	smooth	Global median MAD	Local smoothed median + MAD	0.00214107041564189	21.3483146067416	20.2247191011236	43.1344298281528
195	smooth	Global median MAD	No limitation	3.89245735608855e-09	21.3483146067416	21.3483146067416	47.4145265482993
196	smooth_bot_spline	Global median MAD	Background smooth	0.000361313714191798	21.3483146067416	20.2247191011236	42.6270752940401
197	smooth_bot_spline	Global median MAD	Local mean + SD	3.09552523601258e-05	15.7303370786517	16.8539325842697	49.0465403976804
198	smooth_bot_spline	Global median MAD	Local median + MAD	1.62153285722652e-05	16.8539325842697	19.1011235955056	49.2000181030456
199	smooth_bot_spline	Global median MAD	Local smoothed mean + SD	2.33056476217632e-07	16.8539325842697	16.8539325842697	41.8035045948478
200	smooth_bot_spline	Global median MAD	Local smoothed median + MAD	0.000136792645498378	22.4719101123595	20.2247191011236	45.8330646668878
201	smooth_bot_spline	Global median MAD	No limitation	9.4816473392489e-06	17.9775280898876	23.5955056179775	43.8736240550162
202	smooth_spline	Global median MAD	Background smooth	2.64157552822592e-10	19.1011235955056	15.7303370786517	50.0573226450037
203	smooth_spline	Global median MAD	Local mean + SD	0.000101266062032828	21.3483146067416	37.0786516853933	44.2046590359655
204	smooth_spline	Global median MAD	Local median + MAD	9.420763615624e-05	14.6067415730337	15.7303370786517	48.5452101628399
205	smooth_spline	Global median MAD	Local smoothed mean + SD	1.24207149290072e-10	15.7303370786517	14.6067415730337	40.9681639527682
206	smooth_spline	Global median MAD	Local smoothed median + MAD	0.00247831845735696	11.2359550561798	16.8539325842697	43.9469364347269
207	smooth_spline	Global median MAD	No limitation	2.33717071135983e-10	19.1011235955056	15.7303370786517	50.0064983996489
208	PROcess	Global median quantile	Background smooth	0.00946102499806593	20.2247191011236	15.7303370786517	41.1935542811927
209	PROcess	Global median quantile	Local mean + SD	7.73675307316377e-06	19.1011235955056	16.8539325842697	48.058982245906
210	PROcess	Global median quantile	Local median + MAD	2.57622026409913e-06	14.6067415730337	23.5955056179775	46.8118213848075
211	PROcess	Global median quantile	Local smoothed mean + SD	3.72400433570715e-08	15.7303370786517	16.8539325842697	40.2026890959816
212	PROcess	Global median quantile	Local smoothed median + MAD	0.00445473658088047	17.9775280898876	16.8539325842697	42.0438256163877
213	PROcess	Global median quantile	No limitation	0.00525603721774468	19.1011235955056	16.8539325842697	41.797660760263
214	bot_spline	Global median quantile	Background smooth	0.00492265724698019	21.3483146067416	20.2247191011236	42.534502323127
215	bot_spline	Global median quantile	Local mean + SD	5.33383746471741e-07	17.9775280898876	33.7078651685393	47.4440208668362
216	bot_spline	Global median quantile	Local median + MAD	8.12694248436499e-06	16.8539325842697	19.1011235955056	46.6441645168764
217	bot_spline	Global median quantile	Local smoothed mean + SD	1.18075321438907e-10	14.6067415730337	23.5955056179775	40.3142850329659
218	bot_spline	Global median quantile	Local smoothed median + MAD	1.58432221548408e-05	14.6067415730337	20.2247191011236	42.9163522717389
219	bot_spline	Global median quantile	No limitation	0.00161751911259197	22.4719101123595	33.7078651685393	43.3043497075248
220	file	Global median quantile	Background smooth	5.24097483304819e-06	16.8539325842697	17.9775280898876	52.1978373176843
221	file	Global median quantile	Local mean + SD	5.54672902540414e-06	13.4831460674157	19.1011235955056	48.7180568085826
222	file	Global median quantile	Local median + MAD	2.44092328569646e-06	13.4831460674157	15.7303370786517	51.2407197344269
223	file	Global median quantile	Local smoothed mean + SD	1.6193194191274e-09	14.6067415730337	22.4719101123595	43.8921029655454
224	file	Global median quantile	Local smoothed median + MAD	0.000188689509923429	13.4831460674157	26.9662921348315	48.2898007288467
225	file	Global median quantile	No limitation	3.79120171438e-07	21.3483146067416	12.3595505617978	52.8935563429992
226	lowess	Global median quantile	Background smooth	1.47984919191754e-07	22.4719101123595	20.2247191011236	56.0174368470165
227	lowess	Global median quantile	Local mean + SD	1.97100370653583e-07	14.6067415730337	23.5955056179775	50.2481454426914
228	lowess	Global median quantile	Local median + MAD	8.87397358353129e-07	16.8539325842697	24.7191011235955	52.3710478196635
229	lowess	Global median quantile	Local smoothed mean + SD	1.11924618403846e-10	14.6067415730337	20.2247191011236	43.1787134603917
230	lowess	Global median quantile	Local smoothed median + MAD	0.000187074018417642	17.9775280898876	21.3483146067416	51.5015299972028
231	lowess	Global median quantile	No limitation	2.10964152238828e-09	24.7191011235955	20.2247191011236	56.8567922825858
232	smooth	Global median quantile	Background smooth	9.05007725761772e-08	17.9775280898876	16.8539325842697	48.5985551948052
233	smooth	Global median quantile	Local mean + SD	1.75860235456712e-07	12.3595505617978	20.2247191011236	46.0442557798051
234	smooth	Global median quantile	Local median + MAD	1.07776163322855e-06	16.8539325842697	28.0898876404494	50.6850017377957
235	smooth	Global median quantile	Local smoothed mean + SD	6.94215785627264e-12	16.8539325842697	22.4719101123595	43.024037846509
236	smooth	Global median quantile	Local smoothed median + MAD	0.00316491558202278	20.2247191011236	21.3483146067416	44.2296771311161
237	smooth	Global median quantile	No limitation	1.32081094394843e-07	16.8539325842697	16.8539325842697	48.4474092058106
238	smooth_bot_spline	Global median quantile	Background smooth	0.0062361428434081	21.3483146067416	29.2134831460674	46.4971716132815
239	smooth_bot_spline	Global median quantile	Local mean + SD	1.26414397659931e-05	16.8539325842697	17.9775280898876	49.9129239644395
240	smooth_bot_spline	Global median quantile	Local median + MAD	4.76043043541502e-06	17.9775280898876	22.4719101123595	50.1196923093165
241	smooth_bot_spline	Global median quantile	Local smoothed mean + SD	8.74201362977135e-08	15.7303370786517	26.9662921348315	43.4586050620819
242	smooth_bot_spline	Global median quantile	Local smoothed median + MAD	0.000145069111666955	22.4719101123595	32.5842696629214	48.3277592430459
243	smooth_bot_spline	Global median quantile	No limitation	0.00220963112546407	21.3483146067416	24.7191011235955	47.545686915262
244	smooth_spline	Global median quantile	Background smooth	2.93345003934171e-10	16.8539325842697	17.9775280898876	50.1482060714717
245	smooth_spline	Global median quantile	Local mean + SD	9.59266534617994e-05	20.2247191011236	32.5842696629214	44.1739604223963
246	smooth_spline	Global median quantile	Local median + MAD	8.38408240672608e-05	15.7303370786517	17.9775280898876	48.5368143171359
247	smooth_spline	Global median quantile	Local smoothed mean + SD	1.13918955482667e-10	15.7303370786517	17.9775280898876	40.9700582320251
248	smooth_spline	Global median quantile	Local smoothed median + MAD	0.00254076062684213	12.3595505617978	15.7303370786517	44.0176839810632
249	smooth_spline	Global median quantile	No limitation	2.58080432467707e-10	19.1011235955056	16.8539325842697	50.0989926700848
250	PROcess	Global min range	Background smooth	0.00138647287911746	24.7191011235955	35.9550561797753	38.1800705809044
251	PROcess	Global min range	Local mean + SD	2.40024581416755e-07	12.3595505617978	12.3595505617978	43.0637579743651
252	PROcess	Global min range	Local median + MAD	3.2626956377354e-06	14.6067415730337	11.2359550561798	41.7955199347926
253	PROcess	Global min range	Local smoothed mean + SD	9.36801523357e-08	13.4831460674157	25.8426966292135	35.4555738098235
254	PROcess	Global min range	Local smoothed median + MAD	0.000465726252520951	13.4831460674157	24.7191011235955	39.0103910799882
255	PROcess	Global min range	No limitation	0.00242748494041317	30.3370786516854	24.7191011235955	38.53799058491
256	bot_spline	Global min range	Background smooth	0.000694853483457371	28.0898876404494	24.7191011235955	36.2339192111464
257	bot_spline	Global min range	Local mean + SD	2.45517605073741e-08	16.8539325842697	20.2247191011236	39.2098294837951
258	bot_spline	Global min range	Local median + MAD	1.02827238502055e-05	17.9775280898876	16.8539325842697	37.7142580986273
259	bot_spline	Global min range	Local smoothed mean + SD	4.91263208860055e-07	17.9775280898876	24.7191011235955	33.1342336208008
260	bot_spline	Global min range	Local smoothed median + MAD	4.7298128149123e-05	12.3595505617978	23.5955056179775	37.0321299778877
261	bot_spline	Global min range	No limitation	0.000982527752358737	31.4606741573034	30.3370786516854	36.2686786108971
262	file	Global min range	Background smooth	0.00082456015671643	25.8426966292135	29.2134831460674	32.9004092158795
263	file	Global min range	Local mean + SD	3.02162737986366e-07	13.4831460674157	24.7191011235955	32.2371372854187
264	file	Global min range	Local median + MAD	1.74604504311125e-05	15.7303370786517	24.7191011235955	33.2080245669428
265	file	Global min range	Local smoothed mean + SD	3.24789668656422e-06	14.6067415730337	23.5955056179775	30.2426362887294
266	file	Global min range	Local smoothed median + MAD	0.000146890771717822	14.6067415730337	21.3483146067416	32.7140944082771
267	file	Global min range	No limitation	0.00112813761094701	30.3370786516854	21.3483146067416	33.1452049764628
268	lowess	Global min range	Background smooth	0.175790575875234	35.9550561797753	25.8426966292135	31.4631348352152
269	lowess	Global min range	Local mean + SD	5.19713899769534e-06	13.4831460674157	25.8426966292135	32.1284459188255
270	lowess	Global min range	Local median + MAD	0.0130571676792954	14.6067415730337	15.7303370786517	30.4051513889447
271	lowess	Global min range	Local smoothed mean + SD	2.8413323042191e-05	12.3595505617978	20.2247191011236	27.4808407005134
272	lowess	Global min range	Local smoothed median + MAD	0.0497937525743358	20.2247191011236	22.4719101123595	31.0203461757915
273	lowess	Global min range	No limitation	0.210509820366912	38.2022471910112	20.2247191011236	31.9377158950458
274	smooth	Global min range	Background smooth	0.00642642568285444	33.7078651685393	22.4719101123595	23.6433259520995
275	smooth	Global min range	Local mean + SD	6.34655519945429e-08	14.6067415730337	22.4719101123595	27.158008139988
276	smooth	Global min range	Local median + MAD	0.000235432880139272	17.9775280898876	21.3483146067416	25.9997991972928
277	smooth	Global min range	Local smoothed mean + SD	1.01026463122342e-08	12.3595505617978	19.1011235955056	24.4066253935495
278	smooth	Global min range	Local smoothed median + MAD	0.0030326415783938	19.1011235955056	19.1011235955056	25.0915580973342
279	smooth	Global min range	No limitation	0.00715724036917204	35.9550561797753	24.7191011235955	23.9073895477699
280	smooth_bot_spline	Global min range	Background smooth	0.00270707650342937	30.3370786516854	22.4719101123595	39.6874572646798
281	smooth_bot_spline	Global min range	Local mean + SD	2.8867863102917e-07	15.7303370786517	13.4831460674157	39.765294707277
282	smooth_bot_spline	Global min range	Local median + MAD	4.76164203740369e-05	16.8539325842697	26.9662921348315	39.0915242092571
283	smooth_bot_spline	Global min range	Local smoothed mean + SD	5.6959458643424e-07	16.8539325842697	24.7191011235955	34.5435714418316
284	smooth_bot_spline	Global min range	Local smoothed median + MAD	0.000292119776825738	20.2247191011236	30.3370786516854	39.2886796601299
285	smooth_bot_spline	Global min range	No limitation	0.00474378033967387	32.5842696629214	24.7191011235955	41.4508955211636
286	smooth_spline	Global min range	Background smooth	0.00825448577071946	39.3258426966292	26.9662921348315	24.5924294225033
287	smooth_spline	Global min range	Local mean + SD	1.15153030021845e-07	15.7303370786517	21.3483146067416	26.7906769897801
288	smooth_spline	Global min range	Local median + MAD	0.000138397143184557	12.3595505617978	26.9662921348315	26.6152131674184
289	smooth_spline	Global min range	Local smoothed mean + SD	1.95708471821833e-07	14.6067415730337	24.7191011235955	23.7101413986426
290	smooth_spline	Global min range	Local smoothed median + MAD	0.00162690236317837	15.7303370786517	29.2134831460674	25.6971444578636
291	smooth_spline	Global min range	No limitation	0.00875230842216439	39.3258426966292	24.7191011235955	24.9870356975678
292	PROcess	Global SD	Background smooth	0.00279220443218055	22.4719101123595	29.2134831460674	33.6265486409256
293	PROcess	Global SD	Local mean + SD	6.33701873809136e-06	15.7303370786517	17.9775280898876	44.7778930824751
294	PROcess	Global SD	Local median + MAD	7.61948165610481e-06	14.6067415730337	22.4719101123595	43.4606272638204
295	PROcess	Global SD	Local smoothed mean + SD	9.74384497904265e-09	15.7303370786517	28.0898876404494	35.8666826115335
296	PROcess	Global SD	Local smoothed median + MAD	0.00496468245452054	17.9775280898876	35.9550561797753	34.8382381542108
297	PROcess	Global SD	No limitation	0.00156118808869366	23.5955056179775	30.3370786516854	34.5945718727862
298	bot_spline	Global SD	Background smooth	0.00643852958594613	21.3483146067416	17.9775280898876	39.6162328183267
299	bot_spline	Global SD	Local mean + SD	1.99329910523418e-07	16.8539325842697	21.3483146067416	45.3735576392359
300	bot_spline	Global SD	Local median + MAD	6.58248337679818e-06	19.1011235955056	20.2247191011236	44.9087452640287
301	bot_spline	Global SD	Local smoothed mean + SD	1.68972260739199e-10	16.8539325842697	20.2247191011236	38.4899497030899
302	bot_spline	Global SD	Local smoothed median + MAD	1.15638632690236e-05	12.3595505617978	25.8426966292135	40.5343672008483
303	bot_spline	Global SD	No limitation	0.00850515002049386	31.4606741573034	16.8539325842697	41.3397069449008
304	file	Global SD	Background smooth	0.000203562855051795	19.1011235955056	28.0898876404494	48.3789684862082
305	file	Global SD	Local mean + SD	1.99671954906201e-06	15.7303370786517	15.7303370786517	43.4980772526427
306	file	Global SD	Local median + MAD	1.54551905373298e-06	19.1011235955056	28.0898876404494	46.4602264039022
307	file	Global SD	Local smoothed mean + SD	2.86517796871227e-09	15.7303370786517	32.5842696629214	38.6627423568047
308	file	Global SD	Local smoothed median + MAD	0.000207446773397851	15.7303370786517	19.1011235955056	43.7272498840118
309	file	Global SD	No limitation	2.41770338282878e-05	24.7191011235955	25.8426966292135	49.1977717231334
310	lowess	Global SD	Background smooth	3.4713821268036e-06	25.8426966292135	40.4494382022472	51.8742951872264
311	lowess	Global SD	Local mean + SD	7.90040527156e-08	13.4831460674157	28.0898876404494	47.4437792215488
312	lowess	Global SD	Local median + MAD	1.06322433199755e-07	13.4831460674157	19.1011235955056	48.8261232092912
313	lowess	Global SD	Local smoothed mean + SD	5.00937447728104e-12	14.6067415730337	17.9775280898876	39.9349750839541
314	lowess	Global SD	Local smoothed median + MAD	0.000244922759673855	12.3595505617978	40.4494382022472	46.3019878368688
315	lowess	Global SD	No limitation	2.25216065425128e-07	24.7191011235955	47.1910112359551	52.9318287981339
316	smooth	Global SD	Background smooth	6.43967721489821e-08	21.3483146067416	38.2022471910112	46.0239922062778
317	smooth	Global SD	Local mean + SD	7.18740222738552e-08	14.6067415730337	26.9662921348315	43.0326018420797
318	smooth	Global SD	Local median + MAD	7.45384061053827e-07	13.4831460674157	14.6067415730337	47.5929733770424
319	smooth	Global SD	Local smoothed mean + SD	1.37860964697099e-12	14.6067415730337	19.1011235955056	39.660837066163
320	smooth	Global SD	Local smoothed median + MAD	0.00236375638704141	17.9775280898876	11.2359550561798	40.7471102043576
321	smooth	Global SD	No limitation	4.11270667626928e-08	20.2247191011236	31.4606741573034	45.9744662714351
322	smooth_bot_spline	Global SD	Background smooth	0.00350024424113396	21.3483146067416	20.2247191011236	41.9377813008296
323	smooth_bot_spline	Global SD	Local mean + SD	7.04224288224336e-06	14.6067415730337	15.7303370786517	46.3775232413841
324	smooth_bot_spline	Global SD	Local median + MAD	4.30390963210336e-06	16.8539325842697	24.7191011235955	46.0745624564232
325	smooth_bot_spline	Global SD	Local smoothed mean + SD	3.62807056795822e-08	19.1011235955056	25.8426966292135	39.5249561231094
326	smooth_bot_spline	Global SD	Local smoothed median + MAD	0.000107058114434512	17.9775280898876	25.8426966292135	43.2124903365814
327	smooth_bot_spline	Global SD	No limitation	0.00175971856593346	23.5955056179775	38.2022471910112	43.096812015366
328	smooth_spline	Global SD	Background smooth	4.87180963367857e-09	19.1011235955056	19.1011235955056	49.3276148254575
329	smooth_spline	Global SD	Local mean + SD	1.98794582622906e-05	14.6067415730337	20.2247191011236	41.6503063194831
330	smooth_spline	Global SD	Local median + MAD	2.42718749980853e-05	12.3595505617978	20.2247191011236	45.8360985553357
331	smooth_spline	Global SD	Local smoothed mean + SD	2.02150919117762e-11	15.7303370786517	16.8539325842697	38.1280195607814
332	smooth_spline	Global SD	Local smoothed median + MAD	0.00224026424340721	15.7303370786517	21.3483146067416	42.1460343549004
333	smooth_spline	Global SD	No limitation	4.43917233725321e-09	16.8539325842697	16.8539325842697	49.2956483991608
334	PROcess	Local MAD	Background smooth	1.03984743358989e-19	20.2247191011236	15.7303370786517	28.8708502389314
335	PROcess	Local MAD	Local mean + SD	0.00027403250148241	15.7303370786517	16.8539325842697	27.0753125349179
336	PROcess	Local MAD	Local median + MAD	4.8172355515778e-11	11.2359550561798	11.2359550561798	26.8757958738118
337	PROcess	Local MAD	Local smoothed mean + SD	9.03987444776547e-13	14.6067415730337	23.5955056179775	25.337306062996
338	PROcess	Local MAD	Local smoothed median + MAD	2.72527317298036e-09	13.4831460674157	12.3595505617978	26.5973191866235
339	PROcess	Local MAD	No limitation	3.2858640730269e-10	19.1011235955056	17.9775280898876	30.1294434395043
340	bot_spline	Local MAD	Background smooth	5.43268577625452e-19	22.4719101123595	24.7191011235955	41.0177088930343
341	bot_spline	Local MAD	Local mean + SD	0.000156289481183039	15.7303370786517	21.3483146067416	36.3721700835941
342	bot_spline	Local MAD	Local median + MAD	1.96689148853065e-11	12.3595505617978	15.7303370786517	40.8636747913804
343	bot_spline	Local MAD	Local smoothed mean + SD	9.84590897236065e-12	15.7303370786517	23.5955056179775	41.8841847369971
344	bot_spline	Local MAD	Local smoothed median + MAD	2.24482012206103e-11	11.2359550561798	21.3483146067416	41.0521963964786
345	bot_spline	Local MAD	No limitation	1.66709574336073e-15	23.5955056179775	37.0786516853933	42.3968096108694
346	file	Local MAD	Background smooth	4.97537371143109e-19	17.9775280898876	24.7191011235955	37.6677773327807
347	file	Local MAD	Local mean + SD	1.16552278255075e-05	12.3595505617978	20.2247191011236	29.9827031363405
348	file	Local MAD	Local median + MAD	5.21327014168598e-09	12.3595505617978	26.9662921348315	33.2497028517478
349	file	Local MAD	Local smoothed mean + SD	3.95825273488794e-09	15.7303370786517	33.7078651685393	29.9893038155862
350	file	Local MAD	Local smoothed median + MAD	3.92195661709671e-08	12.3595505617978	23.5955056179775	33.1359036902297
351	file	Local MAD	No limitation	1.41027912720342e-12	19.1011235955056	29.2134831460674	38.6188639968643
352	lowess	Local MAD	Background smooth	8.66746988952306e-13	20.2247191011236	20.2247191011236	41.6410315497679
353	lowess	Local MAD	Local mean + SD	1.87996975493761e-09	19.1011235955056	21.3483146067416	35.6308076592003
354	lowess	Local MAD	Local median + MAD	2.94075176399735e-17	14.6067415730337	30.3370786516854	36.7940527282559
355	lowess	Local MAD	Local smoothed mean + SD	6.0924645147014e-14	14.6067415730337	30.3370786516854	34.5324503734191
356	lowess	Local MAD	Local smoothed median + MAD	3.96017603247321e-17	12.3595505617978	37.0786516853933	36.7764676415586
357	lowess	Local MAD	No limitation	1.7351752176216e-12	20.2247191011236	21.3483146067416	41.7173546368421
358	smooth	Local MAD	Background smooth	2.05070863369695e-15	15.7303370786517	17.9775280898876	35.6602502156918
359	smooth	Local MAD	Local mean + SD	3.67145603537471e-07	17.9775280898876	29.2134831460674	29.9868751569296
360	smooth	Local MAD	Local median + MAD	1.4592119209456e-15	12.3595505617978	19.1011235955056	30.5328860130522
361	smooth	Local MAD	Local smoothed mean + SD	1.26916038220027e-10	12.3595505617978	25.8426966292135	31.1908631902349
362	smooth	Local MAD	Local smoothed median + MAD	6.2883933369314e-15	12.3595505617978	40.4494382022472	30.5183282250419
363	smooth	Local MAD	No limitation	2.23633636604207e-15	15.7303370786517	19.1011235955056	35.6557552037157
364	smooth_bot_spline	Local MAD	Background smooth	1.23751978747174e-16	22.4719101123595	25.8426966292135	38.9290866662955
365	smooth_bot_spline	Local MAD	Local mean + SD	1.38000852556032e-05	12.3595505617978	29.2134831460674	33.0853509970143
366	smooth_bot_spline	Local MAD	Local median + MAD	9.17050297036432e-10	13.4831460674157	35.9550561797753	36.039771546031
367	smooth_bot_spline	Local MAD	Local smoothed mean + SD	5.7343566517332e-11	14.6067415730337	30.3370786516854	37.6101384236859
368	smooth_bot_spline	Local MAD	Local smoothed median + MAD	6.53535430654847e-10	10.1123595505618	14.6067415730337	36.7432430199837
369	smooth_bot_spline	Local MAD	No limitation	7.8373908406909e-13	19.1011235955056	19.1011235955056	40.1117172976745
370	smooth_spline	Local MAD	Background smooth	5.35112088397224e-10	15.7303370786517	17.9775280898876	39.3322444784673
371	smooth_spline	Local MAD	Local mean + SD	0.000978501007443906	21.3483146067416	19.1011235955056	35.0381110178491
372	smooth_spline	Local MAD	Local median + MAD	1.81254130931936e-10	11.2359550561798	22.4719101123595	33.1576506342329
373	smooth_spline	Local MAD	Local smoothed mean + SD	1.74859644882906e-07	13.4831460674157	20.2247191011236	35.4103169034262
374	smooth_spline	Local MAD	Local smoothed median + MAD	3.16163961124442e-10	13.4831460674157	19.1011235955056	33.3400730740217
375	smooth_spline	Local MAD	No limitation	2.47629548385018e-10	14.6067415730337	21.3483146067416	39.3516458944881
376	PROcess	Local mean	Background smooth	3.05687200660438e-16	23.5955056179775	24.7191011235955	27.4663681788723
377	PROcess	Local mean	Local mean + SD	4.15840306311821e-05	13.4831460674157	19.1011235955056	24.3264048128158
378	PROcess	Local mean	Local median + MAD	1.08831223851494e-12	12.3595505617978	22.4719101123595	25.3118251767161
379	PROcess	Local mean	Local smoothed mean + SD	1.52282539495599e-08	17.9775280898876	25.8426966292135	21.679877605284
380	PROcess	Local mean	Local smoothed median + MAD	1.11690345053554e-13	12.3595505617978	24.7191011235955	24.7120198976533
381	PROcess	Local mean	No limitation	1.40655437869871e-11	16.8539325842697	22.4719101123595	29.5506534860246
382	bot_spline	Local mean	Background smooth	3.4772495726995e-19	23.5955056179775	21.3483146067416	281.403298823752
383	bot_spline	Local mean	Local mean + SD	9.32902545821495e-05	15.7303370786517	20.2247191011236	37.6652081064558
384	bot_spline	Local mean	Local median + MAD	3.17271397174809e-11	14.6067415730337	26.9662921348315	36.8789224986085
385	bot_spline	Local mean	Local smoothed mean + SD	4.40161619110326e-08	12.3595505617978	23.5955056179775	41.3569248108136
386	bot_spline	Local mean	Local smoothed median + MAD	2.84689876430081e-09	14.6067415730337	20.2247191011236	36.6010964601823
387	bot_spline	Local mean	No limitation	3.91459302953032e-14	24.7191011235955	17.9775280898876	302.235130256027
388	file	Local mean	Background smooth	7.07145030703157e-10	20.2247191011236	31.4606741573034	37.53611428194
389	file	Local mean	Local mean + SD	2.04987833087957e-06	19.1011235955056	23.5955056179775	24.287780860658
390	file	Local mean	Local median + MAD	1.0128413000156e-11	14.6067415730337	19.1011235955056	28.4629422041778
391	file	Local mean	Local smoothed mean + SD	3.731778152711e-06	21.3483146067416	19.1011235955056	23.3545509044118
392	file	Local mean	Local smoothed median + MAD	2.32111284664711e-14	16.8539325842697	17.9775280898876	27.7645837603543
393	file	Local mean	No limitation	2.43846412574659e-06	20.2247191011236	19.1011235955056	39.7721863928839
394	lowess	Local mean	Background smooth	0.10398260309975	50.561797752809	17.9775280898876	891.170688423108
395	lowess	Local mean	Local mean + SD	0.0204055531278598	46.0674157303371	44.9438202247191	682.18430296187
396	lowess	Local mean	Local median + MAD	0.102176402199363	56.1797752808989	17.9775280898876	897.296669014388
397	lowess	Local mean	Local smoothed mean + SD	0.175005509004103	41.5730337078652	48.314606741573	62.0772742564278
398	lowess	Local mean	Local smoothed median + MAD	0.173316646167948	56.1797752808989	48.314606741573	715.880629459819
399	lowess	Local mean	No limitation	0.154537561806936	52.8089887640449	19.1011235955056	891.87661258547
400	smooth	Local mean	Background smooth	0.00244864758062509	53.9325842696629	41.5730337078652	817.836917090055
401	smooth	Local mean	Local median + MAD	0.369021665844634	44.9438202247191	19.1011235955056	642.225584897633
402	smooth	Local mean	Local smoothed mean + SD	0.359082027539555	40.4494382022472	44.9438202247191	24.0306704636919
403	smooth	Local mean	Local smoothed median + MAD	0.198992641728087	43.8202247191011	34.8314606741573	640.561525145528
404	smooth	Local mean	No limitation	0.00124518157804845	55.0561797752809	31.4606741573034	820.376243209878
405	smooth_bot_spline	Local mean	Background smooth	4.67148450820438e-13	38.2022471910112	22.4719101123595	919.523966919004
406	smooth_bot_spline	Local mean	Local mean + SD	3.64621097007337e-06	14.6067415730337	24.7191011235955	117.747575555876
407	smooth_bot_spline	Local mean	Local median + MAD	1.69495132029665e-11	14.6067415730337	22.4719101123595	104.827470107294
408	smooth_bot_spline	Local mean	Local smoothed mean + SD	1.29210967605672e-09	10.1123595505618	21.3483146067416	125.815094139041
409	smooth_bot_spline	Local mean	Local smoothed median + MAD	3.5018585686033e-10	13.4831460674157	19.1011235955056	106.184336875685
410	smooth_bot_spline	Local mean	No limitation	4.57160356703089e-10	37.0786516853933	21.3483146067416	910.629357432355
411	smooth_spline	Local mean	Background smooth	5.01555423693603e-05	55.0561797752809	53.9325842696629	921.301395897363
412	smooth_spline	Local mean	Local mean + SD	0.29214856187702	44.9438202247191	46.0674157303371	806.245747421645
413	smooth_spline	Local mean	Local median + MAD	0.131243160248842	49.438202247191	28.0898876404494	819.71365691628
414	smooth_spline	Local mean	Local smoothed mean + SD	0.295011009213148	41.5730337078652	44.9438202247191	713.023310665145
415	smooth_spline	Local mean	Local smoothed median + MAD	0.0843655051252669	44.9438202247191	25.8426966292135	823.925267311642
416	smooth_spline	Local mean	No limitation	0.000154445462765736	55.0561797752809	25.8426966292135	915.78728130521
713	smooth	Local mean	Local mean + SD	Inf	Inf	Inf	Inf
417	PROcess	Local mean SD	Background smooth	1.07600392694452e-10	20.2247191011236	32.5842696629214	47.7981530153596
418	PROcess	Local mean SD	Local mean + SD	2.30391405737614e-07	19.1011235955056	16.8539325842697	24.528664950825
419	PROcess	Local mean SD	Local median + MAD	7.50231853607089e-11	12.3595505617978	19.1011235955056	31.8958068917583
420	PROcess	Local mean SD	Local smoothed mean + SD	4.11974507949824e-08	19.1011235955056	16.8539325842697	25.0346372193216
421	PROcess	Local mean SD	Local smoothed median + MAD	6.85275530061669e-11	19.1011235955056	16.8539325842697	30.6872380261258
422	PROcess	Local mean SD	No limitation	9.53898623920107e-11	20.2247191011236	34.8314606741573	47.8557758104741
423	bot_spline	Local mean SD	Background smooth	1.63779144361907e-14	21.3483146067416	33.7078651685393	55.5791229426329
424	bot_spline	Local mean SD	Local mean + SD	2.59415548414027e-07	21.3483146067416	20.2247191011236	25.711501659854
425	bot_spline	Local mean SD	Local median + MAD	4.37680876731584e-11	17.9775280898876	43.8202247191011	33.5331708679934
426	bot_spline	Local mean SD	Local smoothed mean + SD	1.93669328233659e-08	21.3483146067416	20.2247191011236	26.5507080237665
427	bot_spline	Local mean SD	Local smoothed median + MAD	1.35074414374715e-10	19.1011235955056	32.5842696629214	32.491103579037
428	bot_spline	Local mean SD	No limitation	1.97592375035963e-14	20.2247191011236	40.4494382022472	55.5984436006387
429	file	Local mean SD	Background smooth	9.88965378067763e-11	17.9775280898876	31.4606741573034	47.0649780501214
430	file	Local mean SD	Local mean + SD	4.79335054702003e-09	23.5955056179775	20.2247191011236	24.4730664099273
431	file	Local mean SD	Local median + MAD	2.9972614832154e-09	15.7303370786517	21.3483146067416	31.0636674466091
432	file	Local mean SD	Local smoothed mean + SD	2.0699814072587e-08	19.1011235955056	20.2247191011236	24.1656247797547
433	file	Local mean SD	Local smoothed median + MAD	6.24668425734723e-10	15.7303370786517	16.8539325842697	30.629349526307
434	file	Local mean SD	No limitation	7.68584374009418e-11	17.9775280898876	33.7078651685393	47.0557672961123
435	lowess	Local mean SD	Background smooth	1.29325221842955e-07	21.3483146067416	34.8314606741573	50.2952646538689
436	lowess	Local mean SD	Local mean + SD	4.42043071002359e-08	23.5955056179775	24.7191011235955	26.2858820088513
437	lowess	Local mean SD	Local median + MAD	3.52873174808199e-11	15.7303370786517	38.2022471910112	32.7806089454638
438	lowess	Local mean SD	Local smoothed mean + SD	3.67549924863458e-08	25.8426966292135	24.7191011235955	26.6738746143051
439	lowess	Local mean SD	Local smoothed median + MAD	2.58812787671204e-12	13.4831460674157	28.0898876404494	32.2879314511572
440	lowess	Local mean SD	No limitation	1.60406854968605e-07	20.2247191011236	42.6966292134831	50.3981541913851
441	smooth	Local mean SD	Background smooth	2.86296709066904e-10	19.1011235955056	20.2247191011236	47.5547050709537
442	smooth	Local mean SD	Local mean + SD	2.57622622596597e-07	22.4719101123595	21.3483146067416	24.8071754699094
443	smooth	Local mean SD	Local median + MAD	3.23608895919048e-10	14.6067415730337	19.1011235955056	31.0063643396013
444	smooth	Local mean SD	Local smoothed mean + SD	2.23066039280838e-07	23.5955056179775	20.2247191011236	25.7244670247675
445	smooth	Local mean SD	Local smoothed median + MAD	2.77141249739144e-14	14.6067415730337	14.6067415730337	28.9180574000832
446	smooth	Local mean SD	No limitation	9.66226215340464e-10	17.9775280898876	26.9662921348315	47.7504272820811
447	smooth_bot_spline	Local mean SD	Background smooth	4.64043940786234e-10	21.3483146067416	19.1011235955056	52.2098417929046
448	smooth_bot_spline	Local mean SD	Local mean + SD	7.21993618818493e-07	25.8426966292135	23.5955056179775	24.6438372698598
449	smooth_bot_spline	Local mean SD	Local median + MAD	1.89036846575982e-07	17.9775280898876	16.8539325842697	33.2438273488853
450	smooth_bot_spline	Local mean SD	Local smoothed mean + SD	9.3590075037525e-08	26.9662921348315	23.5955056179775	26.410890990518
451	smooth_bot_spline	Local mean SD	Local smoothed median + MAD	1.66303058737364e-09	19.1011235955056	16.8539325842697	32.5326927251796
452	smooth_bot_spline	Local mean SD	No limitation	6.52585221294005e-10	21.3483146067416	20.2247191011236	52.204221543926
453	smooth_spline	Local mean SD	Background smooth	1.70326701175322e-09	19.1011235955056	15.7303370786517	48.9643737801392
454	smooth_spline	Local mean SD	Local mean + SD	9.42162012611514e-07	23.5955056179775	23.5955056179775	25.638024767894
455	smooth_spline	Local mean SD	Local median + MAD	7.75426641504152e-12	12.3595505617978	17.9775280898876	30.1477741174027
456	smooth_spline	Local mean SD	Local smoothed mean + SD	1.97702514787233e-06	26.9662921348315	21.3483146067416	24.7970467843675
457	smooth_spline	Local mean SD	Local smoothed median + MAD	1.74182917849076e-12	8.98876404494382	15.7303370786517	28.9910562650501
458	smooth_spline	Local mean SD	No limitation	2.00772398527971e-09	19.1011235955056	35.9550561797753	48.9806854874084
459	PROcess	Local median	Background smooth	4.28113484462106e-22	19.1011235955056	17.9775280898876	24.1578959273745
460	PROcess	Local median	Local mean + SD	4.56495984993244e-05	13.4831460674157	34.8314606741573	23.3331734208263
461	PROcess	Local median	Local median + MAD	1.65705814913678e-09	14.6067415730337	17.9775280898876	22.9744539580377
462	PROcess	Local median	Local smoothed mean + SD	7.61558558753389e-13	14.6067415730337	14.6067415730337	21.7243844571742
463	PROcess	Local median	Local smoothed median + MAD	1.19937383322201e-08	12.3595505617978	19.1011235955056	22.9732971532731
464	PROcess	Local median	No limitation	4.58546998416747e-16	19.1011235955056	17.9775280898876	24.8802618857108
465	bot_spline	Local median	Background smooth	1.26054682015167e-19	23.5955056179775	33.7078651685393	44.0941410432314
466	bot_spline	Local median	Local mean + SD	2.44033490826434e-05	10.1123595505618	23.5955056179775	33.6453426616505
467	bot_spline	Local median	Local median + MAD	5.62065776378406e-09	19.1011235955056	17.9775280898876	35.3626292152914
468	bot_spline	Local median	Local smoothed mean + SD	1.88202762354722e-12	16.8539325842697	19.1011235955056	35.7760950935571
469	bot_spline	Local median	Local smoothed median + MAD	3.09391510900953e-08	15.7303370786517	17.9775280898876	35.487384811438
470	bot_spline	Local median	No limitation	1.81401463725883e-18	23.5955056179775	28.0898876404494	45.0275544407636
471	file	Local median	Background smooth	2.09328861559291e-18	23.5955056179775	16.8539325842697	157.405708634483
472	file	Local median	Local mean + SD	6.71686280739662e-06	15.7303370786517	20.2247191011236	158.060954619121
473	file	Local median	Local median + MAD	1.06081137456416e-11	16.8539325842697	15.7303370786517	146.470277050605
474	file	Local median	Local smoothed mean + SD	2.94220483163732e-08	21.3483146067416	15.7303370786517	144.85204524654
475	file	Local median	Local smoothed median + MAD	2.2766024539339e-10	15.7303370786517	16.8539325842697	140.383110588384
476	file	Local median	No limitation	2.02043696041688e-12	23.5955056179775	16.8539325842697	158.719647197873
477	lowess	Local median	Background smooth	0.098487571567696	50.561797752809	39.3258426966292	741.895264228875
478	lowess	Local median	Local median + MAD	0.362220063628396	55.0561797752809	49.438202247191	612.735557286718
479	lowess	Local median	Local smoothed mean + SD	0.707882643581424	44.9438202247191	46.0674157303371	85.929210733009
480	lowess	Local median	Local smoothed median + MAD	0.658594422259953	43.8202247191011	48.314606741573	510.59827632706
481	lowess	Local median	No limitation	0.0553602241342864	51.685393258427	23.5955056179775	738.83780381667
482	smooth	Local median	Background smooth	0.0074037157443785	48.314606741573	22.4719101123595	827.952246014257
483	smooth	Local median	Local mean + SD	0.96683772969819	48.314606741573	44.9438202247191	174.969834832374
484	smooth	Local median	Local median + MAD	0.848686166363782	49.438202247191	41.5730337078652	233.200136751495
485	smooth	Local median	Local smoothed mean + SD	0.947936517998798	47.1910112359551	44.9438202247191	169.63063734782
486	smooth	Local median	Local smoothed median + MAD	0.640220140953826	48.314606741573	40.4494382022472	244.879503893271
487	smooth	Local median	No limitation	0.00742017874822839	44.9438202247191	20.2247191011236	828.610226521067
488	smooth_bot_spline	Local median	Background smooth	1.53509796480953e-18	31.4606741573034	46.0674157303371	281.712994290405
489	smooth_bot_spline	Local median	Local mean + SD	0.000170945339957916	10.1123595505618	30.3370786516854	29.6285085640039
490	smooth_bot_spline	Local median	Local median + MAD	6.38891266026046e-09	14.6067415730337	34.8314606741573	32.1869104016265
491	smooth_bot_spline	Local median	Local smoothed mean + SD	5.76863597005622e-12	14.6067415730337	21.3483146067416	30.1772139187085
492	smooth_bot_spline	Local median	Local smoothed median + MAD	3.9526792602617e-08	15.7303370786517	34.8314606741573	32.1890323678002
493	smooth_bot_spline	Local median	No limitation	1.50434243901359e-15	31.4606741573034	33.7078651685393	252.851105958097
494	smooth_spline	Local median	Background smooth	0.00261343291128033	52.8089887640449	24.7191011235955	766.641414753572
495	smooth_spline	Local median	Local mean + SD	0.0787086588876026	42.6966292134831	44.9438202247191	327.642804668643
496	smooth_spline	Local median	Local median + MAD	0.221446717864045	40.4494382022472	43.8202247191011	794.04724172705
497	smooth_spline	Local median	Local smoothed mean + SD	0.149387631998052	42.6966292134831	44.9438202247191	327.88091786477
498	smooth_spline	Local median	Local smoothed median + MAD	0.0238409595602643	46.0674157303371	46.0674157303371	508.854828970363
499	smooth_spline	Local median	No limitation	0.00242336976500019	56.1797752808989	21.3483146067416	771.485567091931
714	lowess	Local median	Local mean + SD	Inf	Inf	Inf	Inf
500	PROcess	Local median MAD	Background smooth	4.08798504202284e-24	16.8539325842697	11.2359550561798	30.9675790128882
501	PROcess	Local median MAD	Local mean + SD	1.48986135469115e-05	13.4831460674157	21.3483146067416	27.7437826992273
502	PROcess	Local median MAD	Local median + MAD	1.44422742295262e-10	14.6067415730337	21.3483146067416	27.7522447482687
503	PROcess	Local median MAD	Local smoothed mean + SD	4.89154206601369e-13	12.3595505617978	20.2247191011236	25.6955270321492
504	PROcess	Local median MAD	Local smoothed median + MAD	5.52876498656994e-09	10.1123595505618	17.9775280898876	27.5058471622687
505	PROcess	Local median MAD	No limitation	3.0758033547614e-16	20.2247191011236	20.2247191011236	31.679729420454
506	bot_spline	Local median MAD	Background smooth	1.74539669139323e-20	22.4719101123595	21.3483146067416	47.8305643809934
507	bot_spline	Local median MAD	Local mean + SD	1.48404135029495e-05	7.86516853932584	31.4606741573034	39.3713955538986
508	bot_spline	Local median MAD	Local median + MAD	2.69592049861832e-11	12.3595505617978	16.8539325842697	43.3828095847642
509	bot_spline	Local median MAD	Local smoothed mean + SD	6.8776126737962e-12	15.7303370786517	21.3483146067416	42.7814113270624
510	bot_spline	Local median MAD	Local smoothed median + MAD	3.15045310810361e-10	13.4831460674157	16.8539325842697	43.3285864550517
511	bot_spline	Local median MAD	No limitation	1.30001147437794e-19	22.4719101123595	41.5730337078652	48.7848790158943
512	file	Local median MAD	Background smooth	2.77586220974798e-18	21.3483146067416	30.3370786516854	37.6702115610559
513	file	Local median MAD	Local mean + SD	1.07304799498732e-05	13.4831460674157	23.5955056179775	30.1107349073989
514	file	Local median MAD	Local median + MAD	1.03612135043536e-09	12.3595505617978	20.2247191011236	33.4615487868376
515	file	Local median MAD	Local smoothed mean + SD	1.99012887765164e-09	14.6067415730337	30.3370786516854	30.0898797730401
516	file	Local median MAD	Local smoothed median + MAD	1.04204799770324e-08	10.1123595505618	43.8202247191011	33.6221391048153
517	file	Local median MAD	No limitation	1.04701958357367e-14	17.9775280898876	20.2247191011236	39.0770894038587
518	lowess	Local median MAD	Background smooth	2.32291377156267e-13	22.4719101123595	38.2022471910112	41.2225244991178
519	lowess	Local median MAD	Local mean + SD	1.84294441690387e-09	19.1011235955056	22.4719101123595	35.2089549407438
520	lowess	Local median MAD	Local median + MAD	7.63813203949292e-17	11.2359550561798	23.5955056179775	36.40618765054
521	lowess	Local median MAD	Local smoothed mean + SD	7.53277457951692e-14	14.6067415730337	32.5842696629214	35.5568697283042
522	lowess	Local median MAD	Local smoothed median + MAD	7.76270250000455e-17	11.2359550561798	23.5955056179775	36.5968751461501
523	lowess	Local median MAD	No limitation	2.88199601440986e-13	20.2247191011236	40.4494382022472	41.5064563484188
524	smooth	Local median MAD	Background smooth	2.41207812398817e-18	15.7303370786517	32.5842696629214	35.9204237234158
525	smooth	Local median MAD	Local mean + SD	1.06253203027929e-06	17.9775280898876	28.0898876404494	30.3857592796382
526	smooth	Local median MAD	Local median + MAD	2.93136273004496e-15	13.4831460674157	31.4606741573034	30.3029130879051
527	smooth	Local median MAD	Local smoothed mean + SD	4.26403100733202e-09	14.6067415730337	17.9775280898876	31.223443835798
528	smooth	Local median MAD	Local smoothed median + MAD	3.51368754968634e-13	12.3595505617978	29.2134831460674	30.387120390008
529	smooth	Local median MAD	No limitation	2.01823521738528e-16	15.7303370786517	33.7078651685393	36.2429282652225
530	smooth_bot_spline	Local median MAD	Background smooth	1.49083269692265e-18	22.4719101123595	22.4719101123595	44.8306997145884
531	smooth_bot_spline	Local median MAD	Local mean + SD	1.6734452932541e-05	12.3595505617978	31.4606741573034	34.1697541821923
532	smooth_bot_spline	Local median MAD	Local median + MAD	6.63963228529565e-10	11.2359550561798	24.7191011235955	39.1800998598762
533	smooth_bot_spline	Local median MAD	Local smoothed mean + SD	5.14291488067836e-11	15.7303370786517	23.5955056179775	38.9356441277445
534	smooth_bot_spline	Local median MAD	Local smoothed median + MAD	3.71785890731327e-09	10.1123595505618	28.0898876404494	39.2978962965136
535	smooth_bot_spline	Local median MAD	No limitation	7.51585389040253e-16	21.3483146067416	16.8539325842697	45.984580381791
536	smooth_spline	Local median MAD	Background smooth	6.15186069324274e-12	15.7303370786517	16.8539325842697	39.2711897367746
537	smooth_spline	Local median MAD	Local mean + SD	0.00117342456422321	25.8426966292135	19.1011235955056	35.0801154183177
538	smooth_spline	Local median MAD	Local median + MAD	3.02950609908275e-09	10.1123595505618	21.3483146067416	33.1144877957844
539	smooth_spline	Local median MAD	Local smoothed mean + SD	6.97275549084003e-05	15.7303370786517	19.1011235955056	35.1100916997474
540	smooth_spline	Local median MAD	Local smoothed median + MAD	4.50936143966964e-10	8.98876404494382	32.5842696629214	33.1275897871138
541	smooth_spline	Local median MAD	No limitation	4.7958624210688e-12	17.9775280898876	19.1011235955056	39.2503990895399
542	PROcess	Local median quantile	Background smooth	8.36416228713277e-22	17.9775280898876	37.0786516853933	39.7364339338425
543	PROcess	Local median quantile	Local mean + SD	7.3437494293151e-05	14.6067415730337	25.8426966292135	31.0940726448349
544	PROcess	Local median quantile	Local median + MAD	5.31393096303815e-12	11.2359550561798	28.0898876404494	33.0677699098299
545	PROcess	Local median quantile	Local smoothed mean + SD	1.18357899778847e-12	12.3595505617978	19.1011235955056	32.1868638411813
546	PROcess	Local median quantile	Local smoothed median + MAD	2.55428030183512e-11	11.2359550561798	26.9662921348315	32.7534334943575
547	PROcess	Local median quantile	No limitation	1.1204348853224e-14	19.1011235955056	43.8202247191011	40.6230498838354
548	bot_spline	Local median quantile	Background smooth	4.93269801100779e-21	22.4719101123595	13.4831460674157	49.5895156666303
549	bot_spline	Local median quantile	Local mean + SD	1.56876397067065e-05	13.4831460674157	31.4606741573034	42.4710520243513
550	bot_spline	Local median quantile	Local median + MAD	3.97696429979586e-12	14.6067415730337	13.4831460674157	43.0062646151145
551	bot_spline	Local median quantile	Local smoothed mean + SD	1.23961928128874e-10	15.7303370786517	32.5842696629214	38.5170230266715
552	bot_spline	Local median quantile	Local smoothed median + MAD	4.17653139107633e-11	13.4831460674157	13.4831460674157	42.9552122256916
553	bot_spline	Local median quantile	No limitation	2.91286398540115e-19	22.4719101123595	13.4831460674157	50.7110387337507
554	file	Local median quantile	Background smooth	3.24656497469718e-18	16.8539325842697	23.5955056179775	36.5063568712161
555	file	Local median quantile	Local mean + SD	8.5768118774487e-06	11.2359550561798	30.3370786516854	28.3455111854661
556	file	Local median quantile	Local median + MAD	7.3263563654162e-10	13.4831460674157	42.6966292134831	31.8050233463804
557	file	Local median quantile	Local smoothed mean + SD	3.52651267132656e-09	16.8539325842697	30.3370786516854	27.3613367825942
558	file	Local median quantile	Local smoothed median + MAD	1.40018962376807e-09	12.3595505617978	46.0674157303371	31.4784605463621
559	file	Local median quantile	No limitation	4.70669011461851e-13	19.1011235955056	15.7303370786517	37.4019342952585
560	lowess	Local median quantile	Background smooth	5.84955020561855e-11	25.8426966292135	39.3258426966292	39.6838333750267
561	lowess	Local median quantile	Local mean + SD	4.50414069714837e-08	16.8539325842697	21.3483146067416	31.9950698924601
562	lowess	Local median quantile	Local median + MAD	1.91571953448266e-15	14.6067415730337	32.5842696629214	35.0663912128553
563	lowess	Local median quantile	Local smoothed mean + SD	5.1329930819158e-13	16.8539325842697	31.4606741573034	34.2496119340964
564	lowess	Local median quantile	Local smoothed median + MAD	1.2471640679698e-16	14.6067415730337	41.5730337078652	34.7622350630815
565	lowess	Local median quantile	No limitation	5.0494940322485e-11	21.3483146067416	39.3258426966292	39.5918306554699
566	smooth	Local median quantile	Background smooth	1.9892159808923e-17	13.4831460674157	24.7191011235955	35.0066246151191
567	smooth	Local median quantile	Local mean + SD	8.33388228723153e-06	16.8539325842697	25.8426966292135	30.1614611081255
568	smooth	Local median quantile	Local median + MAD	3.77778879173952e-11	12.3595505617978	16.8539325842697	30.4889441231525
569	smooth	Local median quantile	Local smoothed mean + SD	0.000139808008605059	15.7303370786517	17.9775280898876	30.1215570335111
570	smooth	Local median quantile	Local smoothed median + MAD	1.80000150784161e-09	12.3595505617978	32.5842696629214	30.3476406737237
571	smooth	Local median quantile	No limitation	7.75711057399741e-16	15.7303370786517	16.8539325842697	35.3347747941118
572	smooth_bot_spline	Local median quantile	Background smooth	5.6501031319687e-19	22.4719101123595	40.4494382022472	47.8297473371152
573	smooth_bot_spline	Local median quantile	Local mean + SD	0.000175024258312994	16.8539325842697	28.0898876404494	39.9042539808802
574	smooth_bot_spline	Local median quantile	Local median + MAD	2.51502450844568e-11	14.6067415730337	22.4719101123595	42.2588169369035
575	smooth_bot_spline	Local median quantile	Local smoothed mean + SD	4.24850616519127e-09	14.6067415730337	28.0898876404494	42.7627187505842
576	smooth_bot_spline	Local median quantile	Local smoothed median + MAD	2.5926370471924e-10	12.3595505617978	26.9662921348315	42.4910185357868
577	smooth_bot_spline	Local median quantile	No limitation	2.44309342480698e-14	20.2247191011236	38.2022471910112	48.6721683579291
578	smooth_spline	Local median quantile	Background smooth	3.89359004045809e-11	17.9775280898876	28.0898876404494	39.3579814827262
579	smooth_spline	Local median quantile	Local mean + SD	2.43343681659637e-06	21.3483146067416	16.8539325842697	35.6572415462196
580	smooth_spline	Local median quantile	Local median + MAD	1.43301059994463e-09	10.1123595505618	17.9775280898876	33.6709224672891
581	smooth_spline	Local median quantile	Local smoothed mean + SD	1.1844841833565e-07	10.1123595505618	26.9662921348315	35.8693288206956
582	smooth_spline	Local median quantile	Local smoothed median + MAD	8.8963752998749e-10	10.1123595505618	21.3483146067416	33.6770195155566
583	smooth_spline	Local median quantile	No limitation	3.450502151041e-11	19.1011235955056	30.3370786516854	39.4484988843011
584	PROcess	Local min range	Background smooth	3.02917789619972e-10	20.2247191011236	30.3370786516854	30.4519338078426
585	PROcess	Local min range	Local mean + SD	4.73820954050374e-05	28.0898876404494	21.3483146067416	19.2704705023329
586	PROcess	Local min range	Local median + MAD	0.000283972231779711	19.1011235955056	20.2247191011236	24.6551966606389
587	PROcess	Local min range	Local smoothed mean + SD	1.78414713899779e-06	26.9662921348315	21.3483146067416	17.7162124137921
588	PROcess	Local min range	Local smoothed median + MAD	1.89641122091023e-08	20.2247191011236	28.0898876404494	21.5950662958575
589	PROcess	Local min range	No limitation	5.3847702515394e-06	19.1011235955056	23.5955056179775	33.8454845412164
590	bot_spline	Local min range	Background smooth	1.61062704103254e-09	19.1011235955056	23.5955056179775	35.8335142243724
591	bot_spline	Local min range	Local mean + SD	5.30801307139688e-05	23.5955056179775	21.3483146067416	20.888077310292
592	bot_spline	Local min range	Local median + MAD	0.000752373586553376	21.3483146067416	32.5842696629214	26.8119242624201
593	bot_spline	Local min range	Local smoothed mean + SD	4.3694322483296e-08	24.7191011235955	21.3483146067416	20.5131708520928
594	bot_spline	Local min range	Local smoothed median + MAD	1.03129800740938e-08	15.7303370786517	41.5730337078652	25.1571780051188
595	bot_spline	Local min range	No limitation	5.85569237143358e-06	26.9662921348315	16.8539325842697	39.6765732657105
596	file	Local min range	Background smooth	7.77209319966321e-09	22.4719101123595	42.6966292134831	28.2560555205136
597	file	Local min range	Local mean + SD	3.97813186417518e-05	31.4606741573034	29.2134831460674	17.2994922855191
598	file	Local min range	Local median + MAD	7.4201986822392e-05	15.7303370786517	21.3483146067416	22.2341780242866
599	file	Local min range	Local smoothed mean + SD	5.64541158068374e-06	26.9662921348315	38.2022471910112	12.8555279129249
600	file	Local min range	Local smoothed median + MAD	1.40577557955689e-09	20.2247191011236	22.4719101123595	20.1993776995878
601	file	Local min range	No limitation	0.000103226465268922	22.4719101123595	15.7303370786517	31.1495574279716
602	lowess	Local min range	Background smooth	2.44592138708771e-07	22.4719101123595	21.3483146067416	25.3709818927383
603	lowess	Local min range	Local mean + SD	1.06967606315333e-05	29.2134831460674	22.4719101123595	16.8539977442449
604	lowess	Local min range	Local median + MAD	7.04649191408682e-05	20.2247191011236	21.3483146067416	20.364547435255
605	lowess	Local min range	Local smoothed mean + SD	1.12473399676284e-08	22.4719101123595	22.4719101123595	19.1499578828428
606	lowess	Local min range	Local smoothed median + MAD	4.2154917801256e-08	21.3483146067416	37.0786516853933	21.880948580613
607	lowess	Local min range	No limitation	9.6609193151079e-05	20.2247191011236	14.6067415730337	28.6639676657374
608	smooth	Local min range	Background smooth	4.09940712081909e-10	19.1011235955056	23.5955056179775	24.0223125132742
609	smooth	Local min range	Local mean + SD	3.48563400443784e-05	28.0898876404494	21.3483146067416	18.6735530494343
610	smooth	Local min range	Local median + MAD	1.32257519574948e-07	24.7191011235955	19.1011235955056	20.7043590024175
611	smooth	Local min range	Local smoothed mean + SD	1.1071562401004e-07	28.0898876404494	23.5955056179775	22.1424961376651
612	smooth	Local min range	Local smoothed median + MAD	3.28052878029349e-10	21.3483146067416	17.9775280898876	19.6948508338966
613	smooth	Local min range	No limitation	5.79779388148999e-06	19.1011235955056	26.9662921348315	26.6700907922362
614	smooth_bot_spline	Local min range	Background smooth	7.35985161642333e-07	21.3483146067416	16.8539325842697	31.3063906468724
615	smooth_bot_spline	Local min range	Local mean + SD	0.000111261895088334	31.4606741573034	20.2247191011236	19.8034204039582
616	smooth_bot_spline	Local min range	Local median + MAD	0.00090369072134677	15.7303370786517	23.5955056179775	25.6391400276337
617	smooth_bot_spline	Local min range	Local smoothed mean + SD	1.10707657162944e-07	26.9662921348315	25.8426966292135	15.6420092234102
618	smooth_bot_spline	Local min range	Local smoothed median + MAD	5.48194559562655e-07	22.4719101123595	29.2134831460674	24.421867564825
619	smooth_bot_spline	Local min range	No limitation	0.000170362540439056	23.5955056179775	44.9438202247191	35.0052976664754
620	smooth_spline	Local min range	Background smooth	8.96348285272156e-10	21.3483146067416	19.1011235955056	22.1629980157369
621	smooth_spline	Local min range	Local mean + SD	0.000103960108747904	32.5842696629214	20.2247191011236	16.2561471931602
622	smooth_spline	Local min range	Local median + MAD	1.84425727144363e-07	21.3483146067416	21.3483146067416	19.8805529350505
623	smooth_spline	Local min range	Local smoothed mean + SD	4.81382092982779e-08	28.0898876404494	28.0898876404494	21.7298751759636
624	smooth_spline	Local min range	Local smoothed median + MAD	3.97513494944273e-08	21.3483146067416	21.3483146067416	18.4619070115889
625	smooth_spline	Local min range	No limitation	5.76176954519205e-06	21.3483146067416	26.9662921348315	24.82893271042
626	PROcess	Local SD	Background smooth	3.400056352314e-11	20.2247191011236	29.2134831460674	30.0214072546814
627	PROcess	Local SD	Local mean + SD	2.48059703440644e-06	20.2247191011236	19.1011235955056	20.4653741271773
628	PROcess	Local SD	Local median + MAD	3.17766999910092e-10	14.6067415730337	20.2247191011236	24.3794103386038
629	PROcess	Local SD	Local smoothed mean + SD	5.26522112442476e-05	24.7191011235955	19.1011235955056	19.4880379676586
630	PROcess	Local SD	Local smoothed median + MAD	4.09719959958633e-13	14.6067415730337	30.3370786516854	22.9629153406037
631	PROcess	Local SD	No limitation	2.7718288765454e-06	20.2247191011236	23.5955056179775	33.2327467179936
632	bot_spline	Local SD	Background smooth	1.42433170394389e-13	16.8539325842697	21.3483146067416	36.2387656362562
633	bot_spline	Local SD	Local mean + SD	2.09458125150685e-07	22.4719101123595	21.3483146067416	22.661374576994
634	bot_spline	Local SD	Local median + MAD	2.5283011254864e-07	20.2247191011236	26.9662921348315	27.0435415297553
635	bot_spline	Local SD	Local smoothed mean + SD	2.68911739076495e-06	31.4606741573034	20.2247191011236	21.6729946812536
636	bot_spline	Local SD	Local smoothed median + MAD	1.18833182851039e-09	21.3483146067416	26.9662921348315	25.9772345199306
637	bot_spline	Local SD	No limitation	1.91360654841342e-07	15.7303370786517	20.2247191011236	39.6664269508169
638	file	Local SD	Background smooth	3.10400658883844e-14	16.8539325842697	29.2134831460674	37.2811425473663
639	file	Local SD	Local mean + SD	1.90586010695198e-08	25.8426966292135	22.4719101123595	23.322756177029
640	file	Local SD	Local median + MAD	2.33562379128499e-10	14.6067415730337	22.4719101123595	28.6562617090297
641	file	Local SD	Local smoothed mean + SD	3.19978333385367e-08	22.4719101123595	23.5955056179775	22.8135677471695
642	file	Local SD	Local smoothed median + MAD	1.92945412312222e-09	15.7303370786517	15.7303370786517	28.0614513831169
643	file	Local SD	No limitation	1.53056732617808e-07	20.2247191011236	26.9662921348315	40.4529244027692
644	lowess	Local SD	Background smooth	5.59501594427977e-07	19.1011235955056	37.0786516853933	50.927619717655
645	lowess	Local SD	Local mean + SD	5.24560903062727e-07	23.5955056179775	25.8426966292135	28.1305498134204
646	lowess	Local SD	Local median + MAD	3.94616151027255e-11	14.6067415730337	23.5955056179775	34.0388142121274
647	lowess	Local SD	Local smoothed mean + SD	4.91757314097789e-08	21.3483146067416	25.8426966292135	29.5476476474835
648	lowess	Local SD	Local smoothed median + MAD	4.47418907412406e-11	12.3595505617978	25.8426966292135	32.9561147098824
649	lowess	Local SD	No limitation	4.55761340256233e-06	19.1011235955056	42.6966292134831	51.5164427685759
650	smooth	Local SD	Background smooth	1.85060455167384e-08	17.9775280898876	49.438202247191	48.5560421207754
651	smooth	Local SD	Local mean + SD	2.05173079656582e-07	20.2247191011236	20.2247191011236	25.3033610243867
652	smooth	Local SD	Local median + MAD	5.42588599519003e-12	12.3595505617978	19.1011235955056	31.5913381074301
653	smooth	Local SD	Local smoothed mean + SD	2.63030202569612e-07	19.1011235955056	19.1011235955056	26.1402814621331
654	smooth	Local SD	Local smoothed median + MAD	1.48837277024789e-15	12.3595505617978	14.6067415730337	29.40981972897
655	smooth	Local SD	No limitation	2.37511067108543e-08	17.9775280898876	50.561797752809	48.4681278400857
656	smooth_bot_spline	Local SD	Background smooth	2.37055260330309e-09	20.2247191011236	29.2134831460674	36.2177456129579
657	smooth_bot_spline	Local SD	Local mean + SD	7.2258144859912e-07	29.2134831460674	26.9662921348315	21.0148275271446
658	smooth_bot_spline	Local SD	Local median + MAD	4.33492599615906e-06	19.1011235955056	41.5730337078652	27.1911470707664
659	smooth_bot_spline	Local SD	Local smoothed mean + SD	7.93814264483004e-07	29.2134831460674	25.8426966292135	20.8010200810326
660	smooth_bot_spline	Local SD	Local smoothed median + MAD	4.17202851836195e-08	22.4719101123595	24.7191011235955	26.5680268725229
661	smooth_bot_spline	Local SD	No limitation	5.43503878168075e-06	22.4719101123595	26.9662921348315	39.2830222882504
662	smooth_spline	Local SD	Background smooth	5.34843968923185e-09	16.8539325842697	37.0786516853933	49.1224949192611
663	smooth_spline	Local SD	Local mean + SD	1.12102473638425e-06	21.3483146067416	24.7191011235955	25.5255261166023
664	smooth_spline	Local SD	Local median + MAD	6.11162448201307e-10	14.6067415730337	19.1011235955056	30.069643050987
665	smooth_spline	Local SD	Local smoothed mean + SD	9.65142124405166e-08	22.4719101123595	23.5955056179775	25.0915224289632
666	smooth_spline	Local SD	Local smoothed median + MAD	6.7935885751281e-12	10.1123595505618	16.8539325842697	29.1277028817249
667	smooth_spline	Local SD	No limitation	6.44940003946511e-09	17.9775280898876	41.5730337078652	49.0576321347741
668	PROcess	No normalisation	Background smooth	0.0084957975018631	25.8426966292135	19.1011235955056	33.4132848744966
669	PROcess	No normalisation	Local mean + SD	0.000639114651053158	13.4831460674157	22.4719101123595	50.682073415954
670	PROcess	No normalisation	Local median + MAD	0.000911850004077516	15.7303370786517	29.2134831460674	49.5701756109072
671	PROcess	No normalisation	Local smoothed mean + SD	2.62393777334756e-06	13.4831460674157	26.9662921348315	40.0534010128654
672	PROcess	No normalisation	Local smoothed median + MAD	0.00629988199845316	23.5955056179775	22.4719101123595	36.607533951873
673	PROcess	No normalisation	No limitation	0.0246749645863424	29.2134831460674	32.5842696629214	34.7563298838399
674	bot_spline	No normalisation	Background smooth	0.0028225613273712	30.3370786516854	30.3370786516854	39.6066920619865
675	bot_spline	No normalisation	Local mean + SD	0.000106255983387904	12.3595505617978	26.9662921348315	51.6240485885763
676	bot_spline	No normalisation	Local median + MAD	0.00147062070164088	13.4831460674157	28.0898876404494	51.5835889303677
677	bot_spline	No normalisation	Local smoothed mean + SD	1.81462568986086e-06	12.3595505617978	32.5842696629214	43.9419272970763
678	bot_spline	No normalisation	Local smoothed median + MAD	0.000178134810050112	13.4831460674157	20.2247191011236	44.1387328020232
679	bot_spline	No normalisation	No limitation	0.0159107501754767	33.7078651685393	28.0898876404494	41.822500255494
680	file	No normalisation	Background smooth	0.0001420512612792	28.0898876404494	32.5842696629214	49.9361263122334
681	file	No normalisation	Local mean + SD	0.000405811252625331	13.4831460674157	23.5955056179775	49.1856538983881
682	file	No normalisation	Local median + MAD	0.000694314307986149	14.6067415730337	34.8314606741573	51.5188303273985
683	file	No normalisation	Local smoothed mean + SD	4.00703334948137e-06	11.2359550561798	34.8314606741573	42.1077549406616
684	file	No normalisation	Local smoothed median + MAD	0.00159110995195006	21.3483146067416	25.8426966292135	46.597790377268
685	file	No normalisation	No limitation	2.52833661342633e-05	26.9662921348315	26.9662921348315	50.7955009553524
686	lowess	No normalisation	Background smooth	5.32174092095934e-06	26.9662921348315	29.2134831460674	56.3303788068534
687	lowess	No normalisation	Local mean + SD	1.66731935806696e-05	10.1123595505618	21.3483146067416	52.8508185528733
688	lowess	No normalisation	Local median + MAD	0.0001710337434656	13.4831460674157	17.9775280898876	56.0516260483558
689	lowess	No normalisation	Local smoothed mean + SD	1.34278668033233e-07	11.2359550561798	24.7191011235955	45.5393297385825
690	lowess	No normalisation	Local smoothed median + MAD	0.000857843048896447	14.6067415730337	21.3483146067416	52.4421880173373
691	lowess	No normalisation	No limitation	1.18125940700464e-07	28.0898876404494	25.8426966292135	57.3233511535316
692	smooth	No normalisation	Background smooth	7.03610796123461e-09	22.4719101123595	28.0898876404494	48.8145216011988
693	smooth	No normalisation	Local mean + SD	1.78104919494986e-05	14.6067415730337	16.8539325842697	48.8817771702182
694	smooth	No normalisation	Local median + MAD	0.000286088170331415	13.4831460674157	20.2247191011236	55.2004770187617
695	smooth	No normalisation	Local smoothed mean + SD	3.59542380583793e-08	11.2359550561798	25.8426966292135	45.7806646895625
696	smooth	No normalisation	Local smoothed median + MAD	0.00281224474756876	21.3483146067416	21.3483146067416	45.1165684070854
697	smooth	No normalisation	No limitation	4.36493240851459e-09	21.3483146067416	23.5955056179775	48.7686632396758
698	smooth_bot_spline	No normalisation	Background smooth	0.00168782434161143	26.9662921348315	29.2134831460674	43.1004100268604
699	smooth_bot_spline	No normalisation	Local mean + SD	0.000637096207099833	13.4831460674157	25.8426966292135	52.5377897808831
700	smooth_bot_spline	No normalisation	Local median + MAD	0.0011097211805523	13.4831460674157	23.5955056179775	53.3338174080685
701	smooth_bot_spline	No normalisation	Local smoothed mean + SD	4.81308651310147e-05	17.9775280898876	28.0898876404494	45.3534056857518
702	smooth_bot_spline	No normalisation	Local smoothed median + MAD	0.00129276390533292	24.7191011235955	23.5955056179775	48.3140001669354
703	smooth_bot_spline	No normalisation	No limitation	0.00401667161183514	28.0898876404494	26.9662921348315	44.5243727134805
704	smooth_spline	No normalisation	Background smooth	4.78540345519133e-07	20.2247191011236	37.0786516853933	50.6147426940114
705	smooth_spline	No normalisation	Local mean + SD	0.000920139561605775	17.9775280898876	25.8426966292135	46.5829692421964
706	smooth_spline	No normalisation	Local median + MAD	0.00151712924465241	11.2359550561798	33.7078651685393	51.1673502461927
707	smooth_spline	No normalisation	Local smoothed mean + SD	1.33180476750051e-07	12.3595505617978	35.9550561797753	43.1730135042169
708	smooth_spline	No normalisation	Local smoothed median + MAD	0.00279449006031631	15.7303370786517	38.2022471910112	45.5538638064898
709	smooth_spline	No normalisation	No limitation	5.05655916249807e-07	21.3483146067416	41.5730337078652	50.5300624565678
