# Supplementary material for: Comparison of normalisation methods for surface-enhanced laser desorption and ionisation (SELDI) time-of-flight (TOF) mass spectrometry data
Source: BMC Bioinformatics. 2008 Feb 7;9:88. doi: 10.1186/1471-2105-9-88 (PMC2258289; doi:10.1186/1471-2105-9-88)
Supplement: Additional File 6 — R-code for analysis of results. ZIP-file containing all objective scores for all datasets, normalisation methods and parameter configurations used in the comparison, along with all R-code needed to generate the figures in the paper. [file 1471-2105-9-88-S6.ZIP › das_exp/scores.txt]

base_method	norm_method	bkg_estim_method	GT	SVM	CART	CV
1	PROcess	Global MAD	Background smooth	0.0136550194887658	28.75	31.25	77.1403414468726
2	PROcess	Global MAD	Local mean + SD	0.278674014104459	30	42.5	71.110973201628
3	PROcess	Global MAD	Local median + MAD	0.0595840344478207	27.5	27.5	76.3818323153527
4	PROcess	Global MAD	Local smoothed mean + SD	0.260875153179779	33.75	40	70.0091339465978
5	PROcess	Global MAD	Local smoothed median + MAD	0.0362132430512022	30	27.5	74.188139931839
6	PROcess	Global MAD	No limitation	0.0432680131478453	26.25	26.25	77.55288908803
7	bot_spline	Global MAD	Background smooth	0.00103194595112302	32.5	38.75	132.131708321054
8	bot_spline	Global MAD	Local mean + SD	0.364310786327583	31.25	35	93.6515353241681
9	bot_spline	Global MAD	Local median + MAD	0.72422195390925	37.5	56.25	190.655845821703
10	bot_spline	Global MAD	Local smoothed mean + SD	0.549184247981184	43.75	47.5	91.6207530532283
11	bot_spline	Global MAD	Local smoothed median + MAD	0.332523544770207	41.25	31.25	151.197799675598
12	bot_spline	Global MAD	No limitation	0.0506806577257138	36.25	21.25	240.849070121106
13	file	Global MAD	Background smooth	0.000288386627826874	25	20	118.360935016873
14	file	Global MAD	Local mean + SD	0.247722338179781	30	30	63.1012416627478
15	file	Global MAD	Local median + MAD	0.0509943689227436	23.75	51.25	93.155554073105
16	file	Global MAD	Local smoothed mean + SD	0.434439783256832	32.5	32.5	67.8970438814013
17	file	Global MAD	Local smoothed median + MAD	0.00709133564120273	22.5	55	99.5263287973588
18	file	Global MAD	No limitation	0.000279378389306246	20	26.25	119.133853308213
19	lowess	Global MAD	Background smooth	0.00656704214546773	38.75	28.75	128.641378361013
20	lowess	Global MAD	Local mean + SD	0.246754412322915	33.75	43.75	69.6784133294359
21	lowess	Global MAD	Local median + MAD	0.0583726691207803	32.5	52.5	86.8506466334829
22	lowess	Global MAD	Local smoothed mean + SD	0.468581115152098	28.75	55	73.0284940220663
23	lowess	Global MAD	Local smoothed median + MAD	0.0601158414255657	31.25	48.75	89.2848993119385
24	lowess	Global MAD	No limitation	0.00762105880589392	41.25	26.25	132.553953327516
25	smooth	Global MAD	Background smooth	3.61230903831093e-05	37.5	31.25	108.883238182682
26	smooth	Global MAD	Local mean + SD	0.305355309786928	33.75	37.5	67.7791170564509
27	smooth	Global MAD	Local median + MAD	0.0824587357072193	36.25	50	80.5616572744
28	smooth	Global MAD	Local smoothed mean + SD	0.347942451637222	37.5	47.5	69.634716942346
29	smooth	Global MAD	Local smoothed median + MAD	0.079251881159601	37.5	51.25	92.5950432443746
30	smooth	Global MAD	No limitation	3.25619920696325e-05	37.5	26.25	110.580261073619
31	smooth_bot_spline	Global MAD	Background smooth	0.000573365321274935	36.25	20	100.752522451503
32	smooth_bot_spline	Global MAD	Local mean + SD	0.188683761438789	28.75	20	72.1695093726315
33	smooth_bot_spline	Global MAD	Local median + MAD	0.0400289783068023	30	50	107.121496845967
34	smooth_bot_spline	Global MAD	Local smoothed mean + SD	0.573522146461719	35	45	84.397372596898
35	smooth_bot_spline	Global MAD	Local smoothed median + MAD	0.0330006835253186	31.25	61.25	109.991010041875
36	smooth_bot_spline	Global MAD	No limitation	0.00150903205736188	36.25	38.75	100.652025444445
37	smooth_spline	Global MAD	Background smooth	8.06821610429462e-05	45	48.75	103.369471759595
38	smooth_spline	Global MAD	Local mean + SD	0.199508919434151	26.25	38.75	65.337321707623
39	smooth_spline	Global MAD	Local median + MAD	0.0715055060748344	35	43.75	71.9202286460198
40	smooth_spline	Global MAD	Local smoothed mean + SD	0.223738121593126	38.75	30	66.0249727970911
41	smooth_spline	Global MAD	Local smoothed median + MAD	0.0967415716572254	37.5	45	77.7795526616113
42	smooth_spline	Global MAD	No limitation	7.78563141928485e-05	41.25	47.5	103.411204607374
43	PROcess	Global mean	Background smooth	0.0308597819059208	30	26.25	74.396952243932
44	PROcess	Global mean	Local mean + SD	0.217259539385629	36.25	32.5	71.456425441439
45	PROcess	Global mean	Local median + MAD	0.0192098334347921	28.75	32.5	68.056239659223
46	PROcess	Global mean	Local smoothed mean + SD	0.397988474488047	30	33.75	67.3590521907986
47	PROcess	Global mean	Local smoothed median + MAD	0.0102159498975525	32.5	61.25	63.2374046998743
48	PROcess	Global mean	No limitation	0.128497306799351	35	35	74.9194938646509
49	bot_spline	Global mean	Background smooth	0.200448916698064	41.25	48.75	105.251648203348
50	bot_spline	Global mean	Local mean + SD	0.2542317964177	33.75	25	73.3528608589793
51	bot_spline	Global mean	Local median + MAD	0.225988341089194	33.75	47.5	81.2605935900339
52	bot_spline	Global mean	Local smoothed mean + SD	0.623024554020053	40	27.5	71.883041444875
53	bot_spline	Global mean	Local smoothed median + MAD	0.08344863647733	40	48.75	83.5647443266623
54	bot_spline	Global mean	No limitation	0.276371479603475	43.75	42.5	107.909632680671
55	file	Global mean	Background smooth	0.000607228512388158	20	28.75	85.9118725895133
56	file	Global mean	Local mean + SD	0.0939046137260351	27.5	32.5	64.8713053621254
57	file	Global mean	Local median + MAD	0.00190791644934434	32.5	35	71.3184337565183
58	file	Global mean	Local smoothed mean + SD	0.191354111647909	37.5	28.75	64.3539750551301
59	file	Global mean	Local smoothed median + MAD	0.000427110703862088	33.75	42.5	73.8225709210338
60	file	Global mean	No limitation	0.00165776335727258	23.75	26.25	86.7629540173682
61	lowess	Global mean	Background smooth	0.134628427968237	32.5	51.25	107.515250815355
62	lowess	Global mean	Local mean + SD	0.177259071034547	35	36.25	77.758723524592
63	lowess	Global mean	Local median + MAD	0.13015106468721	35	55	89.7110008083724
64	lowess	Global mean	Local smoothed mean + SD	0.16353158887302	37.5	52.5	78.1148897905097
65	lowess	Global mean	Local smoothed median + MAD	0.121376943059912	37.5	63.75	92.9972729435791
66	lowess	Global mean	No limitation	0.15409240515342	33.75	47.5	109.741976924358
67	smooth	Global mean	Background smooth	0.165733987082841	45	37.5	253.483737938967
68	smooth	Global mean	Local mean + SD	0.678783530157522	48.75	43.75	219.236956751795
69	smooth	Global mean	Local median + MAD	0.593278152067625	46.25	36.25	216.411812940129
70	smooth	Global mean	Local smoothed mean + SD	0.682379933673185	45	57.5	212.950687990381
71	smooth	Global mean	Local smoothed median + MAD	0.542363415417501	46.25	38.75	215.737560730287
72	smooth	Global mean	No limitation	0.167063653721515	45	27.5	253.52559893824
73	smooth_bot_spline	Global mean	Background smooth	0.110682400030945	35	55	76.4635228261073
74	smooth_bot_spline	Global mean	Local mean + SD	0.215608462018725	35	45	74.5408787290789
75	smooth_bot_spline	Global mean	Local median + MAD	0.0282993747879796	33.75	36.25	72.3109635262679
76	smooth_bot_spline	Global mean	Local smoothed mean + SD	0.48331366443678	37.5	51.25	71.8191094080661
77	smooth_bot_spline	Global mean	Local smoothed median + MAD	0.00673687455569265	36.25	50	72.5061926049766
78	smooth_bot_spline	Global mean	No limitation	0.272095414603671	33.75	26.25	77.3644301749866
79	smooth_spline	Global mean	Background smooth	0.705471571799094	43.75	30	210.982409549413
80	smooth_spline	Global mean	Local mean + SD	0.333398892236968	47.5	60	242.727911847749
81	smooth_spline	Global mean	Local median + MAD	0.282683694263574	50	47.5	239.833301446532
82	smooth_spline	Global mean	Local smoothed mean + SD	0.616450557915705	51.25	61.25	233.644980286347
83	smooth_spline	Global mean	Local smoothed median + MAD	0.292882741091782	48.75	60	239.267330069508
84	smooth_spline	Global mean	No limitation	0.701989096512437	45	32.5	210.955611990896
85	PROcess	Global mean SD	Background smooth	0.0347325618454967	40	52.5	69.0932940533805
86	PROcess	Global mean SD	Local mean + SD	0.169254876849655	31.25	41.25	71.1511642862728
87	PROcess	Global mean SD	Local median + MAD	0.0240737377732498	32.5	37.5	64.8680092278912
88	PROcess	Global mean SD	Local smoothed mean + SD	0.0464377077418292	31.25	37.5	66.0115006612966
89	PROcess	Global mean SD	Local smoothed median + MAD	0.0347186012620668	35	55	59.4041857882374
90	PROcess	Global mean SD	No limitation	0.0356988110234177	41.25	47.5	70.2015039548928
91	bot_spline	Global mean SD	Background smooth	0.33818339273484	41.25	52.5	67.2201722147921
92	bot_spline	Global mean SD	Local mean + SD	0.167349218488528	33.75	41.25	68.4167434783844
93	bot_spline	Global mean SD	Local median + MAD	0.0873306613787462	28.75	52.5	64.1038977386777
94	bot_spline	Global mean SD	Local smoothed mean + SD	0.0880673939601074	31.25	43.75	66.1245999365142
95	bot_spline	Global mean SD	Local smoothed median + MAD	0.0685630506112756	37.5	41.25	61.7094873645398
96	bot_spline	Global mean SD	No limitation	0.28573479860095	45	63.75	68.8517718923731
97	file	Global mean SD	Background smooth	0.000248695561137367	38.75	22.5	75.3444279638294
98	file	Global mean SD	Local mean + SD	0.0331467037262991	21.25	36.25	62.4800112118595
99	file	Global mean SD	Local median + MAD	0.00128423460051713	26.25	32.5	63.6470601424073
100	file	Global mean SD	Local smoothed mean + SD	0.00706238033831652	30	38.75	61.0746854639076
101	file	Global mean SD	Local smoothed median + MAD	0.000659675032890586	26.25	35	64.208542213437
102	file	Global mean SD	No limitation	0.000290736064202247	38.75	22.5	75.0469578897674
103	lowess	Global mean SD	Background smooth	0.00862812970563152	31.25	42.5	87.7243677420604
104	lowess	Global mean SD	Local mean + SD	0.143346536440149	30	37.5	68.3179287093226
105	lowess	Global mean SD	Local median + MAD	0.0811030647627865	37.5	56.25	65.5855679497265
106	lowess	Global mean SD	Local smoothed mean + SD	0.133373327206619	28.75	35	64.8997263008218
107	lowess	Global mean SD	Local smoothed median + MAD	0.0546087299371068	31.25	61.25	65.5747593801497
108	lowess	Global mean SD	No limitation	0.00672083298456995	32.5	55	88.5341509430124
109	smooth	Global mean SD	Background smooth	0.00153747673996808	32.5	41.25	87.7923237510479
110	smooth	Global mean SD	Local mean + SD	0.13053466312854	30	37.5	67.6181871180212
111	smooth	Global mean SD	Local median + MAD	0.0163151564731576	30	40	65.5137107893426
112	smooth	Global mean SD	Local smoothed mean + SD	0.239800718009129	33.75	40	64.8694295999247
113	smooth	Global mean SD	Local smoothed median + MAD	0.0107665701273326	37.5	43.75	68.1795791056244
114	smooth	Global mean SD	No limitation	0.00165536861681738	32.5	37.5	87.7699159426953
115	smooth_bot_spline	Global mean SD	Background smooth	0.0102622041217971	36.25	45	74.261830200553
116	smooth_bot_spline	Global mean SD	Local mean + SD	0.126013051565551	33.75	30	75.6514820046015
117	smooth_bot_spline	Global mean SD	Local median + MAD	0.034824965455343	33.75	43.75	65.4101741536197
118	smooth_bot_spline	Global mean SD	Local smoothed mean + SD	0.0648119583846705	26.25	36.25	69.8773620297252
119	smooth_bot_spline	Global mean SD	Local smoothed median + MAD	0.0228270371201043	37.5	37.5	65.346193850957
120	smooth_bot_spline	Global mean SD	No limitation	0.000823164548876698	37.5	30	75.7567333711989
121	smooth_spline	Global mean SD	Background smooth	0.00907186437986098	33.75	56.25	83.9847618563546
122	smooth_spline	Global mean SD	Local mean + SD	0.0915821252264844	28.75	42.5	64.0891671729264
123	smooth_spline	Global mean SD	Local median + MAD	0.0146718242367522	30	36.25	63.7124189801059
124	smooth_spline	Global mean SD	Local smoothed mean + SD	0.286049170566961	30	61.25	62.6986060612953
125	smooth_spline	Global mean SD	Local smoothed median + MAD	0.0218822235175333	37.5	36.25	64.2064224786557
126	smooth_spline	Global mean SD	No limitation	0.0110135425706015	36.25	57.5	83.9145645969267
127	PROcess	Global median	Background smooth	0.0141645413755782	31.25	28.75	79.5296633212999
128	PROcess	Global median	Local mean + SD	0.251035948549923	31.25	46.25	68.8402375015963
129	PROcess	Global median	Local median + MAD	0.058072134848299	26.25	32.5	75.1398224805972
130	PROcess	Global median	Local smoothed mean + SD	0.211253607585751	30	27.5	68.9550191290485
131	PROcess	Global median	Local smoothed median + MAD	0.0465671535686982	26.25	35	74.3408975842141
132	PROcess	Global median	No limitation	0.0442530656920081	30	26.25	80.0515258768968
133	bot_spline	Global median	Background smooth	0.00086881553288398	32.5	35	132.949183853477
134	bot_spline	Global median	Local mean + SD	0.383110628151225	37.5	32.5	93.318527492885
135	bot_spline	Global median	Local median + MAD	0.732751642672165	36.25	58.75	189.752293956956
136	bot_spline	Global median	Local smoothed mean + SD	0.535995663454004	41.25	42.5	91.5835697895552
137	bot_spline	Global median	Local smoothed median + MAD	0.362491098880913	42.5	46.25	151.032093041369
138	bot_spline	Global median	No limitation	0.0550792165255536	35	30	240.137855150981
139	file	Global median	Background smooth	0.000243585531110052	23.75	17.5	111.763704566002
140	file	Global median	Local mean + SD	0.266983962890864	28.75	33.75	64.3193081408228
141	file	Global median	Local median + MAD	0.0748281232764918	28.75	52.5	87.4426549447311
142	file	Global median	Local smoothed mean + SD	0.460530193898234	40	36.25	69.205440096587
143	file	Global median	Local smoothed median + MAD	0.0212493804989828	27.5	41.25	92.276226120748
144	file	Global median	No limitation	8.71740533505741e-05	20	23.75	112.8212658804
145	lowess	Global median	Background smooth	0.0392968178355625	42.5	30	652.744405431115
146	lowess	Global median	Local mean + SD	0.479412579327872	51.25	52.5	819.072976296271
147	lowess	Global median	Local median + MAD	0.0858285309730756	43.75	48.75	805.900831071914
148	lowess	Global median	Local smoothed mean + SD	0.623595368995124	51.25	57.5	818.91785901176
149	lowess	Global median	Local smoothed median + MAD	0.165346531760178	41.25	61.25	808.132445380052
150	lowess	Global median	No limitation	0.038426496401986	42.5	33.75	652.236747476202
151	smooth	Global median	Background smooth	0.000122651056227024	37.5	56.25	120.986095395534
152	smooth	Global median	Local mean + SD	0.231923406640236	50	46.25	76.7584004643642
153	smooth	Global median	Local median + MAD	0.182448119711369	48.75	50	108.525363233041
154	smooth	Global median	Local smoothed mean + SD	0.126129445054898	47.5	36.25	77.0627701135666
155	smooth	Global median	Local smoothed median + MAD	0.102690051949901	41.25	45	122.359986745647
156	smooth	Global median	No limitation	0.00012324928824016	37.5	46.25	121.110020399789
157	smooth_bot_spline	Global median	Background smooth	0.000482916194437282	36.25	33.75	100.164134051482
158	smooth_bot_spline	Global median	Local mean + SD	0.20364934754371	30	31.25	71.5801636971214
159	smooth_bot_spline	Global median	Local median + MAD	0.053576257544685	32.5	52.5	106.629210809474
160	smooth_bot_spline	Global median	Local smoothed mean + SD	0.57589219887873	45	51.25	84.146321570878
161	smooth_bot_spline	Global median	Local smoothed median + MAD	0.0486770233177038	32.5	62.5	109.384943819176
162	smooth_bot_spline	Global median	No limitation	0.00119314889281835	32.5	35	100.063868914417
163	smooth_spline	Global median	Background smooth	0.00490834111815064	38.75	36.25	116.911977018966
164	smooth_spline	Global median	Local mean + SD	0.252861081856281	60	52.5	67.9301006646166
165	smooth_spline	Global median	Local median + MAD	0.232115250202535	51.25	63.75	113.490450603419
166	smooth_spline	Global median	Local smoothed mean + SD	0.169402213652108	62.5	58.75	67.9346942668696
167	smooth_spline	Global median	Local smoothed median + MAD	0.225957574677148	50	58.75	129.723069577057
168	smooth_spline	Global median	No limitation	0.00479697659434954	41.25	33.75	117.663112836217
169	PROcess	Global median MAD	Background smooth	0.0114661581571235	35	25	78.3614280585108
170	PROcess	Global median MAD	Local mean + SD	0.278901163456797	33.75	41.25	70.7267383214408
171	PROcess	Global median MAD	Local median + MAD	0.0569886585171838	28.75	27.5	76.7319825002957
172	PROcess	Global median MAD	Local smoothed mean + SD	0.101116411364984	32.5	43.75	69.8921012470875
173	PROcess	Global median MAD	Local smoothed median + MAD	0.0327695027901441	28.75	27.5	75.2522727074434
174	PROcess	Global median MAD	No limitation	0.0237911361463269	25	20	78.9824438804594
175	bot_spline	Global median MAD	Background smooth	0.00120032046808953	32.5	41.25	134.58521394013
176	bot_spline	Global median MAD	Local mean + SD	0.364115909933333	32.5	31.25	93.4344258859218
177	bot_spline	Global median MAD	Local median + MAD	0.725221730869814	37.5	56.25	192.416817576628
178	bot_spline	Global median MAD	Local smoothed mean + SD	0.232717802182307	37.5	37.5	91.4794193590477
179	bot_spline	Global median MAD	Local smoothed median + MAD	0.332689536212676	40	32.5	151.90695155799
180	bot_spline	Global median MAD	No limitation	0.0270856741777174	35	35	211.882282723032
181	file	Global median MAD	Background smooth	0.000200657347838664	23.75	21.25	120.999739064177
182	file	Global median MAD	Local mean + SD	0.248170986448675	31.25	30	63.4589424912437
183	file	Global median MAD	Local median + MAD	0.0531619012837072	25	56.25	94.003834028271
184	file	Global median MAD	Local smoothed mean + SD	0.0734852585919555	26.25	31.25	68.3037121317549
185	file	Global median MAD	Local smoothed median + MAD	0.00868215513617577	25	55	100.552682452463
186	file	Global median MAD	No limitation	5.1311102923522e-05	20	10	121.001746656149
187	lowess	Global median MAD	Background smooth	0.00466954130266191	38.75	31.25	128.942976925999
188	lowess	Global median MAD	Local mean + SD	0.246988577323988	36.25	48.75	70.7525107249897
189	lowess	Global median MAD	Local median + MAD	0.0589475761397392	32.5	58.75	87.5451618237312
190	lowess	Global median MAD	Local smoothed mean + SD	0.593042210681349	36.25	60	73.804889206612
191	lowess	Global median MAD	Local smoothed median + MAD	0.060534377662067	31.25	51.25	89.8955825056578
192	lowess	Global median MAD	No limitation	0.00549417653277012	38.75	28.75	133.281759257534
193	smooth	Global median MAD	Background smooth	3.78853809565832e-05	38.75	30	109.218654111963
194	smooth	Global median MAD	Local mean + SD	0.306259746170865	30	41.25	67.9773442670695
195	smooth	Global median MAD	Local median + MAD	0.077553084095573	33.75	38.75	80.6273572786782
196	smooth	Global median MAD	Local smoothed mean + SD	0.329588521399992	42.5	42.5	69.7759280456238
197	smooth	Global median MAD	Local smoothed median + MAD	0.0747767617422099	38.75	58.75	92.6353353057315
198	smooth	Global median MAD	No limitation	2.60270874253647e-05	38.75	30	109.391159230223
199	smooth_bot_spline	Global median MAD	Background smooth	0.00051167466889184	37.5	23.75	102.112577817043
200	smooth_bot_spline	Global median MAD	Local mean + SD	0.188762711037637	28.75	21.25	72.4575363445449
201	smooth_bot_spline	Global median MAD	Local median + MAD	0.0413957318449823	28.75	48.75	107.86220477098
202	smooth_bot_spline	Global median MAD	Local smoothed mean + SD	0.054281127676437	31.25	42.5	84.727447068044
203	smooth_bot_spline	Global median MAD	Local smoothed median + MAD	0.0340668740851044	33.75	66.25	110.683408359066
204	smooth_bot_spline	Global median MAD	No limitation	0.000703409561035741	35	22.5	102.720411898358
205	smooth_spline	Global median MAD	Background smooth	0.000137324324059217	41.25	48.75	103.422497124173
206	smooth_spline	Global median MAD	Local mean + SD	0.198455974882133	25	33.75	65.3859352420017
207	smooth_spline	Global median MAD	Local median + MAD	0.0694667529520057	38.75	42.5	71.9403705966885
208	smooth_spline	Global median MAD	Local smoothed mean + SD	0.169026140498957	41.25	36.25	66.0557279724995
209	smooth_spline	Global median MAD	Local smoothed median + MAD	0.0771408795522214	38.75	43.75	77.8052947545246
210	smooth_spline	Global median MAD	No limitation	0.000152324125189087	42.5	28.75	103.221009839248
211	PROcess	Global median quantile	Background smooth	0.0365873182048556	26.25	35	84.6905536783309
212	PROcess	Global median quantile	Local mean + SD	0.251516058382142	41.25	45	79.5227702007154
213	PROcess	Global median quantile	Local median + MAD	0.0168069207859405	32.5	41.25	79.1939555768975
214	PROcess	Global median quantile	Local smoothed mean + SD	0.0998277517082101	23.75	53.75	75.8685812123857
215	PROcess	Global median quantile	Local smoothed median + MAD	0.00766422148500563	32.5	43.75	72.4984931078096
216	PROcess	Global median quantile	No limitation	0.0415292914626365	28.75	38.75	85.173833749991
217	bot_spline	Global median quantile	Background smooth	0.191530070990932	37.5	43.75	220.429014922631
218	bot_spline	Global median quantile	Local mean + SD	0.412451567055746	38.75	40	139.321264691146
219	bot_spline	Global median quantile	Local median + MAD	0.757981058198747	31.25	63.75	312.0118324635
220	bot_spline	Global median quantile	Local smoothed mean + SD	0.196075073043128	38.75	58.75	129.783530618902
221	bot_spline	Global median quantile	Local smoothed median + MAD	0.524004080091874	36.25	65	253.085574133813
222	bot_spline	Global median quantile	No limitation	0.493216508454664	43.75	35	327.891546530568
223	file	Global median quantile	Background smooth	0.00111609549478386	22.5	28.75	128.582072794066
224	file	Global median quantile	Local mean + SD	0.206932730450302	28.75	31.25	65.0196071285837
225	file	Global median quantile	Local median + MAD	0.0212119150852114	27.5	43.75	102.84037185133
226	file	Global median quantile	Local smoothed mean + SD	0.0356005606584525	25	35	68.734449352408
227	file	Global median quantile	Local smoothed median + MAD	0.00157465977473124	28.75	41.25	110.820334437582
228	file	Global median quantile	No limitation	0.000334930855344083	18.75	20	127.929377086872
229	lowess	Global median quantile	Background smooth	0.00501738610320329	40	30	130.132900002269
230	lowess	Global median quantile	Local mean + SD	0.242671099351359	33.75	37.5	70.5348858557827
231	lowess	Global median quantile	Local median + MAD	0.0540897956388915	33.75	48.75	87.8715721316819
232	lowess	Global median quantile	Local smoothed mean + SD	0.597888707117063	35	60	73.9708534713825
233	lowess	Global median quantile	Local smoothed median + MAD	0.0555839693365739	32.5	41.25	90.4860858536572
234	lowess	Global median quantile	No limitation	0.00579526805423174	40	30	134.558038894318
235	smooth	Global median quantile	Background smooth	2.43948705437101e-05	38.75	21.25	111.715700033336
236	smooth	Global median quantile	Local mean + SD	0.284731915922592	32.5	38.75	67.1091534276637
237	smooth	Global median quantile	Local median + MAD	0.0412816259775492	33.75	31.25	81.3563006821298
238	smooth	Global median quantile	Local smoothed mean + SD	0.229551573204723	37.5	43.75	69.3754237855224
239	smooth	Global median quantile	Local smoothed median + MAD	0.0398249363821898	38.75	50	94.2148744709644
240	smooth	Global median quantile	No limitation	1.69189247013844e-05	40	30	111.882606603533
241	smooth_bot_spline	Global median quantile	Background smooth	0.0250215307290736	40	36.25	93.9038376915878
242	smooth_bot_spline	Global median quantile	Local mean + SD	0.182333602703242	33.75	51.25	82.4858112729822
243	smooth_bot_spline	Global median quantile	Local median + MAD	0.0186175206386022	23.75	51.25	93.43732427996
244	smooth_bot_spline	Global median quantile	Local smoothed mean + SD	0.0403444045461168	30	61.25	84.058974121384
245	smooth_bot_spline	Global median quantile	Local smoothed median + MAD	0.00755660598334607	32.5	47.5	94.615827887584
246	smooth_bot_spline	Global median quantile	No limitation	0.0324652744241252	42.5	36.25	94.9915638357765
247	smooth_spline	Global median quantile	Background smooth	0.000124825568683285	41.25	48.75	102.597264429252
248	smooth_spline	Global median quantile	Local mean + SD	0.198041640709955	26.25	38.75	65.0484375397287
249	smooth_spline	Global median quantile	Local median + MAD	0.0681563204270486	33.75	43.75	71.7439377292118
250	smooth_spline	Global median quantile	Local smoothed mean + SD	0.149774820396515	37.5	38.75	65.7272835133263
251	smooth_spline	Global median quantile	Local smoothed median + MAD	0.0746799763877986	38.75	53.75	77.5726651247934
252	smooth_spline	Global median quantile	No limitation	0.000136889188206549	40	30	102.403321833988
253	PROcess	Global min range	Background smooth	0.574919604122961	45	27.5	60.4564606859338
254	PROcess	Global min range	Local mean + SD	0.228599379668854	27.5	31.25	61.560989743437
255	PROcess	Global min range	Local median + MAD	0.358323339112263	41.25	43.75	60.9644426054102
256	PROcess	Global min range	Local smoothed mean + SD	0.524681759084033	51.25	30	60.6365168371056
257	PROcess	Global min range	Local smoothed median + MAD	0.379748445607726	47.5	47.5	61.915205574789
258	PROcess	Global min range	No limitation	0.608483498232572	53.75	31.25	61.3233311484802
259	bot_spline	Global min range	Background smooth	0.518038520597272	38.75	48.75	66.1022319117612
260	bot_spline	Global min range	Local mean + SD	0.282398003769975	22.5	36.25	58.6100818748968
261	bot_spline	Global min range	Local median + MAD	0.671012651902676	41.25	45	72.125477204598
262	bot_spline	Global min range	Local smoothed mean + SD	0.472746948328518	32.5	32.5	60.7803847833208
263	bot_spline	Global min range	Local smoothed median + MAD	0.548709045439104	42.5	40	66.1348936200489
264	bot_spline	Global min range	No limitation	0.594666748758748	42.5	43.75	75.8394629385016
265	file	Global min range	Background smooth	0.658584276907122	37.5	50	41.3545473206983
266	file	Global min range	Local mean + SD	0.0894754290815876	28.75	27.5	40.2136743568455
267	file	Global min range	Local median + MAD	0.528272532608039	33.75	43.75	43.1885632264708
268	file	Global min range	Local smoothed mean + SD	0.473208619760912	33.75	26.25	41.6000161357134
269	file	Global min range	Local smoothed median + MAD	0.511453437222095	35	31.25	43.888387466638
270	file	Global min range	No limitation	0.690871780127597	38.75	50	41.1004948317715
271	lowess	Global min range	Background smooth	0.113585886251021	47.5	33.75	48.2067141621593
272	lowess	Global min range	Local mean + SD	0.119815873741031	33.75	38.75	49.0900224064042
273	lowess	Global min range	Local median + MAD	0.131197053518975	43.75	45	49.8247791788487
274	lowess	Global min range	Local smoothed mean + SD	0.109767181657624	48.75	55	48.866126173714
275	lowess	Global min range	Local smoothed median + MAD	0.150087118524396	46.25	38.75	50.1271811512436
276	lowess	Global min range	No limitation	0.11254077107353	50	45	48.2511131632166
277	smooth	Global min range	Background smooth	0.183581399053772	43.75	31.25	40.3471603870346
278	smooth	Global min range	Local mean + SD	0.168692244833255	37.5	35	47.0438216827523
279	smooth	Global min range	Local median + MAD	0.215224993513945	47.5	31.25	45.5125236061009
280	smooth	Global min range	Local smoothed mean + SD	0.175583361209211	42.5	38.75	43.8628707010373
281	smooth	Global min range	Local smoothed median + MAD	0.200190461056804	42.5	32.5	46.9599398846474
282	smooth	Global min range	No limitation	0.178690334988812	46.25	30	40.0238780992806
283	smooth_bot_spline	Global min range	Background smooth	0.441824169291976	38.75	28.75	52.5504980423744
284	smooth_bot_spline	Global min range	Local mean + SD	0.334615356823625	32.5	42.5	55.1058519993409
285	smooth_bot_spline	Global min range	Local median + MAD	0.408449309791452	37.5	46.25	55.2141165882283
286	smooth_bot_spline	Global min range	Local smoothed mean + SD	0.377616313443647	38.75	50	55.6905493540164
287	smooth_bot_spline	Global min range	Local smoothed median + MAD	0.359230643680155	33.75	27.5	55.6229154246982
288	smooth_bot_spline	Global min range	No limitation	0.434435017365527	45	36.25	53.2656844867187
289	smooth_spline	Global min range	Background smooth	0.0298146450812547	42.5	27.5	40.488615976225
290	smooth_spline	Global min range	Local mean + SD	0.0627500294878155	35	30	44.9559313165984
291	smooth_spline	Global min range	Local median + MAD	0.0511664643636201	43.75	36.25	44.4090027165438
292	smooth_spline	Global min range	Local smoothed mean + SD	0.0278502496371204	40	30	42.7811347265858
293	smooth_spline	Global min range	Local smoothed median + MAD	0.0409702608783957	42.5	41.25	44.4824045455989
294	smooth_spline	Global min range	No limitation	0.0289133905117442	41.25	30	40.5228521112565
295	PROcess	Global SD	Background smooth	0.024787007353729	27.5	43.75	63.5267202174713
296	PROcess	Global SD	Local mean + SD	0.175433362761628	32.5	45	70.675739227027
297	PROcess	Global SD	Local median + MAD	0.0260704020502974	35	35	62.7347450397872
298	PROcess	Global SD	Local smoothed mean + SD	0.32262186154055	30	35	65.0833325181684
299	PROcess	Global SD	Local smoothed median + MAD	0.0183735662192453	37.5	55	56.8605329358742
300	PROcess	Global SD	No limitation	0.0592794224066852	35	31.25	64.3097141489775
301	bot_spline	Global SD	Background smooth	0.31744107925123	40	48.75	66.0580532553664
302	bot_spline	Global SD	Local mean + SD	0.173404557052302	33.75	47.5	71.1237345261454
303	bot_spline	Global SD	Local median + MAD	0.0842282604372734	30	40	65.3180508929957
304	bot_spline	Global SD	Local smoothed mean + SD	0.303899808996124	32.5	53.75	68.7766150117122
305	bot_spline	Global SD	Local smoothed median + MAD	0.060878531272209	35	37.5	63.5378594990929
306	bot_spline	Global SD	No limitation	0.206359434464378	46.25	22.5	68.6240774947742
307	file	Global SD	Background smooth	0.00294094099340575	30	36.25	70.1399490806739
308	file	Global SD	Local mean + SD	0.0307306028664629	21.25	35	61.371980284061
309	file	Global SD	Local median + MAD	0.00266176590066501	32.5	30	61.7685769903687
310	file	Global SD	Local smoothed mean + SD	0.0835512079055475	38.75	42.5	59.920940043492
311	file	Global SD	Local smoothed median + MAD	0.00152365537329163	28.75	38.75	62.1905124419534
312	file	Global SD	No limitation	0.00324540380524642	30	25	70.9408187771368
313	lowess	Global SD	Background smooth	0.0101849844065261	33.75	55	86.7208902175367
314	lowess	Global SD	Local mean + SD	0.143359988258034	28.75	30	69.0520102198278
315	lowess	Global SD	Local median + MAD	0.0871873373838674	36.25	57.5	65.9940196830639
316	lowess	Global SD	Local smoothed mean + SD	0.205286169138577	32.5	35	65.4627909147763
317	lowess	Global SD	Local smoothed median + MAD	0.0553524542659633	30	56.25	65.8667853813024
318	lowess	Global SD	No limitation	0.0114392123816602	33.75	62.5	88.2896952697037
319	smooth	Global SD	Background smooth	0.001752170911757	32.5	46.25	87.837249763468
320	smooth	Global SD	Local mean + SD	0.130535002927338	31.25	38.75	67.702742774508
321	smooth	Global SD	Local median + MAD	0.0163464523796223	36.25	38.75	65.5732073205935
322	smooth	Global SD	Local smoothed mean + SD	0.196295878999585	35	30	64.9230093725741
323	smooth	Global SD	Local smoothed median + MAD	0.0108009631373216	32.5	41.25	68.2337123141073
324	smooth	Global SD	No limitation	0.00158912794292347	33.75	46.25	88.4619325740129
325	smooth_bot_spline	Global SD	Background smooth	0.00175059662350341	32.5	32.5	68.7978480549936
326	smooth_bot_spline	Global SD	Local mean + SD	0.117080024909319	32.5	30	74.2783078859061
327	smooth_bot_spline	Global SD	Local median + MAD	0.0185600937723432	38.75	50	63.5618077150961
328	smooth_bot_spline	Global SD	Local smoothed mean + SD	0.16780301977162	35	43.75	68.8104701145325
329	smooth_bot_spline	Global SD	Local smoothed median + MAD	0.00695404063664986	36.25	51.25	63.1684248176543
330	smooth_bot_spline	Global SD	No limitation	0.00861694976604747	35	21.25	70.2138308836002
331	smooth_spline	Global SD	Background smooth	0.00907186437983847	33.75	50	83.9847618563546
332	smooth_spline	Global SD	Local mean + SD	0.091582125226482	31.25	41.25	64.0891671729264
333	smooth_spline	Global SD	Local median + MAD	0.0146718242367487	31.25	38.75	63.7124189801059
334	smooth_spline	Global SD	Local smoothed mean + SD	0.28604917056597	31.25	58.75	62.6986060612953
335	smooth_spline	Global SD	Local smoothed median + MAD	0.0218822235175178	37.5	37.5	64.2064224786557
336	smooth_spline	Global SD	No limitation	0.0110135425705747	33.75	51.25	83.9145645969267
337	PROcess	Local MAD	Background smooth	0.107241680337226	35	22.5	745.851329677571
338	PROcess	Local MAD	Local mean + SD	0.0637739970408242	32.5	25	653.817357119924
339	PROcess	Local MAD	Local median + MAD	0.0596180495009322	35	45	666.075310176648
340	PROcess	Local MAD	Local smoothed mean + SD	0.0483475719515501	30	30	670.326269542797
341	PROcess	Local MAD	Local smoothed median + MAD	0.0755511215335602	37.5	37.5	665.240021331019
342	PROcess	Local MAD	No limitation	0.0607819800779639	37.5	25	739.199672502513
343	bot_spline	Local MAD	Background smooth	0.208610984009112	33.75	62.5	599.92030905621
344	bot_spline	Local MAD	Local mean + SD	0.355219537542701	32.5	38.75	670.908227525046
345	bot_spline	Local MAD	Local median + MAD	0.154417257357175	32.5	66.25	646.104785189262
346	bot_spline	Local MAD	Local smoothed mean + SD	0.532609808731204	31.25	38.75	666.340981456019
347	bot_spline	Local MAD	Local smoothed median + MAD	0.23373159950024	31.25	60	647.822046156963
348	bot_spline	Local MAD	No limitation	0.110868017463398	38.75	46.25	603.337279161489
349	file	Local MAD	Background smooth	2.16538662818953e-09	18.75	36.25	43.2832209639908
350	file	Local MAD	Local mean + SD	0.0397382321507374	26.25	32.5	35.8800384070657
351	file	Local MAD	Local median + MAD	0.000498026430138846	21.25	25	36.866366710197
352	file	Local MAD	Local smoothed mean + SD	0.0491705074248777	26.25	28.75	31.8347002864176
353	file	Local MAD	Local smoothed median + MAD	0.000358294212847716	21.25	21.25	37.1352619653194
354	file	Local MAD	No limitation	7.92002648404647e-08	22.5	27.5	45.1266812597116
355	lowess	Local MAD	Background smooth	0.154416834998597	46.25	63.75	660.247781962815
356	lowess	Local MAD	Local mean + SD	0.683561416583631	41.25	38.75	628.492139760011
357	lowess	Local MAD	Local median + MAD	0.190309795052792	42.5	46.25	634.261005535073
358	lowess	Local MAD	Local smoothed mean + SD	0.373950451175354	51.25	48.75	628.439893725765
359	lowess	Local MAD	Local smoothed median + MAD	0.23342841584062	36.25	43.75	634.150838757114
360	lowess	Local MAD	No limitation	0.153600011380308	47.5	66.25	659.386308496004
361	smooth	Local MAD	Background smooth	0.00961134963411807	33.75	43.75	129.940462339649
362	smooth	Local MAD	Local mean + SD	0.315056545965984	35	40	62.0171221142119
363	smooth	Local MAD	Local median + MAD	0.00426542289087042	27.5	52.5	80.8306309908216
364	smooth	Local MAD	Local smoothed mean + SD	0.12354397176085	30	33.75	73.3265829520918
365	smooth	Local MAD	Local smoothed median + MAD	0.00881618965629732	33.75	51.25	78.9608403805714
366	smooth	Local MAD	No limitation	0.00952499754282138	33.75	41.25	127.366715975805
367	smooth_bot_spline	Local MAD	Background smooth	0.559124918445551	47.5	73.75	883.170365138676
368	smooth_bot_spline	Local MAD	Local mean + SD	0.47013686758896	33.75	53.75	879.298899958774
369	smooth_bot_spline	Local MAD	Local median + MAD	0.476115878088213	40	45	878.094650192986
370	smooth_bot_spline	Local MAD	Local smoothed mean + SD	0.436793634366204	31.25	52.5	879.361192591035
371	smooth_bot_spline	Local MAD	Local smoothed median + MAD	0.479203791556308	33.75	37.5	878.04664196434
372	smooth_bot_spline	Local MAD	No limitation	0.517259718716281	48.75	37.5	888.529887605514
373	smooth_spline	Local MAD	Background smooth	0.00529693732670035	33.75	20	114.609570553185
374	smooth_spline	Local MAD	Local mean + SD	0.0768887185407916	28.75	33.75	56.0520639721478
375	smooth_spline	Local MAD	Local median + MAD	0.00559339550861234	30	47.5	68.1738586186008
376	smooth_spline	Local MAD	Local smoothed mean + SD	0.0999004825652894	28.75	31.25	64.7104464700332
377	smooth_spline	Local MAD	Local smoothed median + MAD	0.00589343243126251	30	52.5	68.048718690129
378	smooth_spline	Local MAD	No limitation	0.00491268344612551	30	25	114.644216333819
379	PROcess	Local mean	Background smooth	0.00100914650982566	20	33.75	59.4019403387101
380	PROcess	Local mean	Local mean + SD	0.333445362144135	37.5	41.25	44.498677853332
381	PROcess	Local mean	Local median + MAD	0.0524834608232165	35	52.5	48.985357469051
382	PROcess	Local mean	Local smoothed mean + SD	0.502365664077363	30	37.5	43.1842368491614
383	PROcess	Local mean	Local smoothed median + MAD	0.0567442388798703	28.75	58.75	48.073088434204
384	PROcess	Local mean	No limitation	0.0091195118743579	26.25	36.25	80.485361847778
385	bot_spline	Local mean	Background smooth	0.00717212652468217	35	38.75	723.693851151984
386	bot_spline	Local mean	Local mean + SD	0.227506206735796	31.25	26.25	72.516066105756
387	bot_spline	Local mean	Local median + MAD	0.0239292864612847	31.25	48.75	65.123951124443
388	bot_spline	Local mean	Local smoothed mean + SD	0.209715243418985	21.25	33.75	71.9234643541289
389	bot_spline	Local mean	Local smoothed median + MAD	0.0486467519639024	31.25	47.5	80.1201075437551
390	bot_spline	Local mean	No limitation	0.00755677484558379	40	37.5	766.833003157694
391	file	Local mean	Background smooth	1.49118990458571e-08	18.75	41.25	53.3761357223926
392	file	Local mean	Local mean + SD	0.00224725538327624	35	42.5	41.9130644816619
393	file	Local mean	Local median + MAD	7.39951588550786e-09	18.75	43.75	44.9051310883538
394	file	Local mean	Local smoothed mean + SD	0.00039507800631373	33.75	45	40.684110914142
395	file	Local mean	Local smoothed median + MAD	2.19941219198881e-07	16.25	31.25	43.7792717668104
396	file	Local mean	No limitation	4.36726585883486e-07	17.5	25	54.5597958657211
397	lowess	Local mean	Background smooth	6.9798184426512e-05	47.5	47.5	733.094965414818
398	lowess	Local mean	Local mean + SD	0.0107780815486824	33.75	50	748.393656186433
399	lowess	Local mean	Local median + MAD	0.015450563856552	45	50	689.960162652528
400	lowess	Local mean	Local smoothed mean + SD	0.164802653089114	48.75	42.5	171.861306682715
401	lowess	Local mean	Local smoothed median + MAD	0.0126901304046681	47.5	50	664.349288916396
402	lowess	Local mean	No limitation	0.000358868973923128	48.75	35	731.15214591928
403	smooth	Local mean	Background smooth	0.371629427275359	50	58.75	806.468935663476
404	smooth	Local mean	Local mean + SD	0.94857589801289	67.5	58.75	190.751765971095
405	smooth	Local mean	Local median + MAD	0.799928178898035	46.25	26.25	809.513940288674
406	smooth	Local mean	Local smoothed mean + SD	0.631493116497133	57.5	51.25	190.269106486516
407	smooth	Local mean	Local smoothed median + MAD	0.593096413744646	46.25	60	804.650280329243
408	smooth	Local mean	No limitation	0.357317744568201	51.25	63.75	771.256929294171
409	smooth_bot_spline	Local mean	Background smooth	0.000208085656046996	26.25	35	804.916147715353
410	smooth_bot_spline	Local mean	Local mean + SD	0.240682747333428	23.75	40	280.682707706074
411	smooth_bot_spline	Local mean	Local median + MAD	0.0572605198331012	26.25	43.75	275.948798139359
412	smooth_bot_spline	Local mean	Local smoothed mean + SD	0.435457709598781	36.25	36.25	279.920311151554
413	smooth_bot_spline	Local mean	Local smoothed median + MAD	0.0706232034431985	30	20	275.747731226455
414	smooth_bot_spline	Local mean	No limitation	0.000469929623079499	31.25	41.25	808.588259843607
415	smooth_spline	Local mean	Background smooth	0.0277129542597624	50	15	759.814568833736
416	smooth_spline	Local mean	Local mean + SD	0.431531809604377	47.5	60	191.37818969128
417	smooth_spline	Local mean	Local median + MAD	0.156983489053595	47.5	28.75	672.38954897958
418	smooth_spline	Local mean	Local smoothed mean + SD	0.530934402857034	47.5	60	480.901564165349
419	smooth_spline	Local mean	Local smoothed median + MAD	0.332819152614221	48.75	33.75	677.733896616745
420	smooth_spline	Local mean	No limitation	0.0310324198737517	50	23.75	779.967092864054
421	PROcess	Local mean SD	Background smooth	0.000199688594595299	17.5	27.5	67.0758841250861
422	PROcess	Local mean SD	Local mean + SD	0.30026559457253	41.25	35	44.3473510526615
423	PROcess	Local mean SD	Local median + MAD	0.0412136510514324	28.75	28.75	49.389283205015
424	PROcess	Local mean SD	Local smoothed mean + SD	0.269276378666038	32.5	33.75	44.6540789358385
425	PROcess	Local mean SD	Local smoothed median + MAD	0.0149630949001609	26.25	42.5	48.5485911908598
426	PROcess	Local mean SD	No limitation	0.00022251180702347	16.25	22.5	66.914315688143
427	bot_spline	Local mean SD	Background smooth	0.0027744481710616	33.75	17.5	70.7575429077076
428	bot_spline	Local mean SD	Local mean + SD	0.302804283896103	36.25	35	46.2715303012184
429	bot_spline	Local mean SD	Local median + MAD	0.0230451625471647	28.75	53.75	50.780149219828
430	bot_spline	Local mean SD	Local smoothed mean + SD	0.277394822954857	30	22.5	46.4071900298466
431	bot_spline	Local mean SD	Local smoothed median + MAD	0.0170038229950311	32.5	53.75	51.1320409951141
432	bot_spline	Local mean SD	No limitation	0.00327907829619663	32.5	21.25	71.060635428768
433	file	Local mean SD	Background smooth	9.4123686682265e-09	17.5	22.5	55.2939605949144
434	file	Local mean SD	Local mean + SD	0.000635856058810864	22.5	27.5	37.7717777402141
435	file	Local mean SD	Local median + MAD	1.46154489311541e-08	21.25	36.25	41.9008615758468
436	file	Local mean SD	Local smoothed mean + SD	0.000364885448142281	36.25	28.75	36.8731641222995
437	file	Local mean SD	Local smoothed median + MAD	1.70189832652107e-08	20	40	41.2204904717468
438	file	Local mean SD	No limitation	1.2985892125002e-08	17.5	46.25	55.1654535511707
439	lowess	Local mean SD	Background smooth	0.000728209450271211	26.25	35	68.335501405132
440	lowess	Local mean SD	Local mean + SD	0.37793191772009	50	35	43.5636458154979
441	lowess	Local mean SD	Local median + MAD	0.0257272927047037	25	32.5	48.5910938522977
442	lowess	Local mean SD	Local smoothed mean + SD	0.199234660038321	38.75	32.5	44.620582918523
443	lowess	Local mean SD	Local smoothed median + MAD	0.0441452644916464	22.5	47.5	47.0544214094581
444	lowess	Local mean SD	No limitation	0.000673395375612158	25	28.75	68.2317518304673
445	smooth	Local mean SD	Background smooth	0.0003587989042453	31.25	30	69.5156618820674
446	smooth	Local mean SD	Local mean + SD	0.304165573873677	31.25	38.75	43.5796538008412
447	smooth	Local mean SD	Local median + MAD	0.0166162877798544	22.5	35	49.4187177655442
448	smooth	Local mean SD	Local smoothed mean + SD	0.32775875364	37.5	33.75	44.7757694295955
449	smooth	Local mean SD	Local smoothed median + MAD	0.0221343328069762	25	26.25	48.729251676
450	smooth	Local mean SD	No limitation	0.000393627467054581	28.75	22.5	69.4034980733881
451	smooth_bot_spline	Local mean SD	Background smooth	0.000275853859072023	25	15	68.6393758578686
452	smooth_bot_spline	Local mean SD	Local mean + SD	0.155230478955099	26.25	33.75	43.4481816031931
453	smooth_bot_spline	Local mean SD	Local median + MAD	0.0118558441692326	23.75	33.75	49.0658065769299
454	smooth_bot_spline	Local mean SD	Local smoothed mean + SD	0.234332888648473	26.25	35	44.73954766155
455	smooth_bot_spline	Local mean SD	Local smoothed median + MAD	0.00810624677598819	23.75	36.25	48.9818052397363
456	smooth_bot_spline	Local mean SD	No limitation	0.000276394882895985	25	11.25	69.0666493087696
457	smooth_spline	Local mean SD	Background smooth	0.000821549844482166	32.5	47.5	70.7044683688367
458	smooth_spline	Local mean SD	Local mean + SD	0.157909622701227	33.75	36.25	44.0555993448731
459	smooth_spline	Local mean SD	Local median + MAD	0.0241993164339354	26.25	27.5	49.8637514895633
460	smooth_spline	Local mean SD	Local smoothed mean + SD	0.14305782716344	33.75	37.5	44.351681834954
461	smooth_spline	Local mean SD	Local smoothed median + MAD	0.0214173819659147	25	43.75	49.9427936156289
462	smooth_spline	Local mean SD	No limitation	0.00115048427239261	32.5	36.25	70.7159485590881
463	PROcess	Local median	Background smooth	0.149985594044098	36.25	50	784.57524589899
464	PROcess	Local median	Local mean + SD	0.0867562476197098	38.75	37.5	886.688232191399
465	PROcess	Local median	Local median + MAD	0.354942521800483	37.5	26.25	793.565195518338
466	PROcess	Local median	Local smoothed mean + SD	0.228416655227569	40	41.25	893.407102898785
467	PROcess	Local median	Local smoothed median + MAD	0.393211515858496	36.25	35	797.331796066974
468	PROcess	Local median	No limitation	0.324487361138262	37.5	38.75	785.679239639773
469	bot_spline	Local median	Background smooth	0.112508569415561	37.5	27.5	894.4271906769
470	bot_spline	Local median	Local mean + SD	0.235462321892035	30	32.5	52.5815887600177
471	bot_spline	Local median	Local median + MAD	0.120826185152589	36.25	31.25	886.686157852362
472	bot_spline	Local median	Local smoothed mean + SD	0.23438222307821	28.75	43.75	887.464647392855
473	bot_spline	Local median	Local smoothed median + MAD	0.110376366358907	36.25	28.75	894.425416930188
474	bot_spline	Local median	No limitation	0.0498900736761773	40	32.5	894.427190600222
475	file	Local median	Background smooth	4.0704872104013e-07	32.5	51.25	778.355665760145
476	file	Local median	Local mean + SD	0.149681985997184	36.25	40	178.970446627731
477	file	Local median	Local median + MAD	0.0198999859643422	42.5	26.25	786.166262401555
478	file	Local median	Local smoothed mean + SD	0.202841476939143	30	45	181.655508324512
479	file	Local median	Local smoothed median + MAD	0.0586527340645465	42.5	28.75	733.23900478545
480	file	Local median	No limitation	5.34025577897524e-08	26.25	26.25	778.77429432975
481	lowess	Local median	Background smooth	0.310430702573869	52.5	50	830.01312369908
482	lowess	Local median	Local mean + SD	0.688917183901433	51.25	42.5	827.618504003637
483	lowess	Local median	Local median + MAD	0.310088196668718	66.25	42.5	854.015064779454
484	lowess	Local median	Local smoothed mean + SD	0.688917183901433	51.25	46.25	827.618504003637
485	lowess	Local median	Local smoothed median + MAD	0.103874129133884	43.75	58.75	855.347103957457
486	lowess	Local median	No limitation	0.269031168184293	53.75	30	835.747764384456
487	smooth	Local median	Background smooth	0.0533014703293893	47.5	37.5	825.931540634897
488	smooth	Local median	Local mean + SD	0.447965445623247	51.25	61.25	894.427189744523
489	smooth	Local median	Local median + MAD	0.388597792334697	41.25	31.25	670.778950961338
490	smooth	Local median	Local smoothed mean + SD	0.447965445623247	51.25	58.75	894.427189744523
491	smooth	Local median	Local smoothed median + MAD	0.474517005856648	48.75	47.5	670.778950961338
492	smooth	Local median	No limitation	0.0645656347918019	46.25	55	816.667444867707
493	smooth_bot_spline	Local median	Background smooth	0.0246565228209817	31.25	46.25	888.427749174939
494	smooth_bot_spline	Local median	Local mean + SD	0.281755002478635	27.5	43.75	52.4236634920462
495	smooth_bot_spline	Local median	Local median + MAD	0.131588781868439	36.25	32.5	819.811395282552
496	smooth_bot_spline	Local median	Local smoothed mean + SD	0.255698887737057	31.25	40	599.836990173254
497	smooth_bot_spline	Local median	Local smoothed median + MAD	0.112631154893197	37.5	27.5	819.73891616404
498	smooth_bot_spline	Local median	No limitation	0.0198354717296786	32.5	27.5	888.68036489233
499	smooth_spline	Local median	Background smooth	0.132551339468791	46.25	53.75	800.223354877472
500	smooth_spline	Local median	Local mean + SD	0.273862038690529	48.75	45	276.380037455619
501	smooth_spline	Local median	Local median + MAD	0.152265113406505	41.25	51.25	334.08446072851
502	smooth_spline	Local median	Local smoothed mean + SD	0.273862038690529	46.25	46.25	276.380037455619
503	smooth_spline	Local median	Local smoothed median + MAD	0.266061864323163	66.25	63.75	392.420840320533
504	smooth_spline	Local median	No limitation	0.116963847151631	43.75	42.5	832.511908042088
505	PROcess	Local median MAD	Background smooth	0.125487032222608	36.25	50	725.515479210395
506	PROcess	Local median MAD	Local mean + SD	0.103347453911501	31.25	28.75	700.207821091623
507	PROcess	Local median MAD	Local median + MAD	0.0253459875362818	36.25	33.75	663.106765931404
508	PROcess	Local median MAD	Local smoothed mean + SD	0.0768075390899737	28.75	27.5	843.511493859278
509	PROcess	Local median MAD	Local smoothed median + MAD	0.024356448573439	35	37.5	675.542584083182
510	PROcess	Local median MAD	No limitation	0.101827648963767	38.75	52.5	674.008333352444
511	bot_spline	Local median MAD	Background smooth	0.122694252053216	32.5	37.5	630.073832555943
512	bot_spline	Local median MAD	Local mean + SD	0.325183083750844	31.25	33.75	671.037730952577
513	bot_spline	Local median MAD	Local median + MAD	0.0814297981334705	33.75	53.75	642.63676692043
514	bot_spline	Local median MAD	Local smoothed mean + SD	0.300821701253592	28.75	35	666.31208638099
515	bot_spline	Local median MAD	Local smoothed median + MAD	0.133778640683391	28.75	66.25	645.70002336976
516	bot_spline	Local median MAD	No limitation	0.0974001864919198	33.75	28.75	624.296701939596
517	file	Local median MAD	Background smooth	2.11562017657891e-09	21.25	26.25	45.4051594880243
518	file	Local median MAD	Local mean + SD	0.0363425852045187	25	31.25	36.109433166182
519	file	Local median MAD	Local median + MAD	0.000194097196961298	22.5	27.5	37.6533024851063
520	file	Local median MAD	Local smoothed mean + SD	0.0296469139325942	25	30	32.4003057080841
521	file	Local median MAD	Local smoothed median + MAD	0.000417353298134123	22.5	22.5	37.637248432973
522	file	Local median MAD	No limitation	1.41974396013906e-09	21.25	26.25	46.6843580025236
523	lowess	Local median MAD	Background smooth	0.198218710779326	46.25	62.5	661.620378846888
524	lowess	Local median MAD	Local mean + SD	0.479026938390703	40	36.25	628.492027258859
525	lowess	Local median MAD	Local median + MAD	0.291342100010139	40	63.75	633.651347888083
526	lowess	Local median MAD	Local smoothed mean + SD	0.334518519817563	50	55	628.439893725773
527	lowess	Local median MAD	Local smoothed median + MAD	0.245985225280176	42.5	36.25	633.650834901136
528	lowess	Local median MAD	No limitation	0.209348822277848	48.75	58.75	661.267847062925
529	smooth	Local median MAD	Background smooth	0.0192160330698169	27.5	50	126.572199130798
530	smooth	Local median MAD	Local mean + SD	0.321753079391512	35	42.5	62.8422677431496
531	smooth	Local median MAD	Local median + MAD	0.00538311136036178	40	45	80.1037464008094
532	smooth	Local median MAD	Local smoothed mean + SD	0.120906773951951	31.25	50	73.8783387559568
533	smooth	Local median MAD	Local smoothed median + MAD	0.00362581528251518	38.75	52.5	80.0018799160919
534	smooth	Local median MAD	No limitation	0.0197718482394651	35	47.5	127.603070783384
535	smooth_bot_spline	Local median MAD	Background smooth	0.0945121796378524	38.75	36.25	850.215204701136
536	smooth_bot_spline	Local median MAD	Local mean + SD	0.332813866778219	35	50	885.855588094532
537	smooth_bot_spline	Local median MAD	Local median + MAD	0.0564391219162999	36.25	50	885.539993709524
538	smooth_bot_spline	Local median MAD	Local smoothed mean + SD	0.294817281968944	38.75	43.75	885.855562943653
539	smooth_bot_spline	Local median MAD	Local smoothed median + MAD	0.083711077350938	41.25	47.5	885.257493199859
540	smooth_bot_spline	Local median MAD	No limitation	0.0876305029863426	37.5	62.5	848.881208713604
541	smooth_spline	Local median MAD	Background smooth	0.00667395941143234	33.75	43.75	111.85676654287
542	smooth_spline	Local median MAD	Local mean + SD	0.069843439440871	28.75	38.75	56.1514839845634
543	smooth_spline	Local median MAD	Local median + MAD	0.00214102130080987	26.25	30	68.4781393848383
544	smooth_spline	Local median MAD	Local smoothed mean + SD	0.0845779491103256	32.5	36.25	58.5068548283763
545	smooth_spline	Local median MAD	Local smoothed median + MAD	0.00134322288345971	27.5	30	67.9143756653315
546	smooth_spline	Local median MAD	No limitation	0.00499284313382114	30	52.5	112.324462409463
547	PROcess	Local median quantile	Background smooth	0.0107638962089204	21.25	35	841.939945241508
548	PROcess	Local median quantile	Local mean + SD	0.396281093140157	37.5	37.5	860.232526703373
549	PROcess	Local median quantile	Local median + MAD	0.12520287952291	38.75	26.25	864.055337664442
550	PROcess	Local median quantile	Local smoothed mean + SD	0.431723619920595	36.25	38.75	49.6661584672452
551	PROcess	Local median quantile	Local smoothed median + MAD	0.107047011887353	37.5	38.75	863.683865773082
552	PROcess	Local median quantile	No limitation	0.00954091954988535	20	30	832.645958376677
553	bot_spline	Local median quantile	Background smooth	0.0425485728903256	31.25	36.25	720.752715398671
554	bot_spline	Local median quantile	Local mean + SD	0.313791658228018	32.5	41.25	748.768086399894
555	bot_spline	Local median quantile	Local median + MAD	0.0608293382087732	27.5	68.75	739.056389251727
556	bot_spline	Local median quantile	Local smoothed mean + SD	0.483206421407504	31.25	38.75	744.323244508645
557	bot_spline	Local median quantile	Local smoothed median + MAD	0.0497618625156687	28.75	61.25	737.491129622058
558	bot_spline	Local median quantile	No limitation	0.0324512818472034	28.75	45	718.119673664195
559	file	Local median quantile	Background smooth	3.65251207615405e-09	20	28.75	48.4303676449219
560	file	Local median quantile	Local mean + SD	0.0532573424686196	25	32.5	39.8012889618005
561	file	Local median quantile	Local median + MAD	0.000139570268912696	25	27.5	40.2676501779082
562	file	Local median quantile	Local smoothed mean + SD	0.0331742417529119	33.75	25	36.159319345442
563	file	Local median quantile	Local smoothed median + MAD	0.000241171181035145	27.5	26.25	40.4201491954486
564	file	Local median quantile	No limitation	2.96037822176247e-09	23.75	26.25	49.3142180759247
565	lowess	Local median quantile	Background smooth	0.082364835579384	42.5	58.75	721.590035456395
566	lowess	Local median quantile	Local mean + SD	0.255094361020574	40	42.5	704.41644234613
567	lowess	Local median quantile	Local median + MAD	0.103321033115523	33.75	27.5	703.865642193684
568	lowess	Local median quantile	Local smoothed mean + SD	0.328861582345444	45	57.5	704.41644234613
569	lowess	Local median quantile	Local smoothed median + MAD	0.0939811039212057	40	43.75	703.865642193684
570	lowess	Local median quantile	No limitation	0.0583968031467809	42.5	60	721.102922184773
571	smooth	Local median quantile	Background smooth	0.0113542507871552	31.25	20	108.355400868204
572	smooth	Local median quantile	Local mean + SD	0.270842065113766	37.5	37.5	53.4140546304849
573	smooth	Local median quantile	Local median + MAD	0.00531062237110564	30	32.5	64.50607364862
574	smooth	Local median quantile	Local smoothed mean + SD	0.116089093929392	32.5	48.75	63.5142165266632
575	smooth	Local median quantile	Local smoothed median + MAD	0.00272010355830572	31.25	28.75	64.9555020941038
576	smooth	Local median quantile	No limitation	0.0084568318219707	31.25	15	108.766798838607
577	smooth_bot_spline	Local median quantile	Background smooth	0.0416943479114436	32.5	50	887.301652240266
578	smooth_bot_spline	Local median quantile	Local mean + SD	0.468259192341681	32.5	37.5	889.835193256568
579	smooth_bot_spline	Local median quantile	Local median + MAD	0.0786367369241187	36.25	31.25	889.384423030797
580	smooth_bot_spline	Local median quantile	Local smoothed mean + SD	0.550460509726862	35	40	889.835100223272
581	smooth_bot_spline	Local median quantile	Local smoothed median + MAD	0.0610685736954806	33.75	53.75	889.3844769755
582	smooth_bot_spline	Local median quantile	No limitation	0.0406595474094383	33.75	53.75	886.791852564082
583	smooth_spline	Local median quantile	Background smooth	0.00358188641683132	32.5	55	101.16682575564
584	smooth_spline	Local median quantile	Local mean + SD	0.060098057313566	28.75	31.25	51.5131047374647
585	smooth_spline	Local median quantile	Local median + MAD	0.00356379705684149	32.5	41.25	61.3882957658437
586	smooth_spline	Local median quantile	Local smoothed mean + SD	0.285149314072303	31.25	38.75	51.5628174968687
587	smooth_spline	Local median quantile	Local smoothed median + MAD	0.00187731655695299	28.75	45	60.7717727637175
588	smooth_spline	Local median quantile	No limitation	0.00347841248560666	33.75	52.5	101.552930063303
589	PROcess	Local min range	Background smooth	0.00668602239728754	27.5	46.25	43.9925520218216
590	PROcess	Local min range	Local mean + SD	0.223607565193049	42.5	46.25	41.8695133977947
591	PROcess	Local min range	Local median + MAD	0.121626210991395	32.5	41.25	40.0486821703931
592	PROcess	Local min range	Local smoothed mean + SD	0.360452588560272	38.75	47.5	41.1120672746937
593	PROcess	Local min range	Local smoothed median + MAD	0.0238231555260721	26.25	38.75	39.1075621913735
594	PROcess	Local min range	No limitation	0.0261706195861961	32.5	50	49.1522016253497
595	bot_spline	Local min range	Background smooth	0.0223845167864876	32.5	42.5	48.4320858678684
596	bot_spline	Local min range	Local mean + SD	0.277091093555769	41.25	55	39.2468280285352
597	bot_spline	Local min range	Local median + MAD	0.11475453601111	28.75	25	41.2084644720194
598	bot_spline	Local min range	Local smoothed mean + SD	0.403325903357682	33.75	46.25	39.5184506106615
599	bot_spline	Local min range	Local smoothed median + MAD	0.0303830863054006	23.75	25	39.9838103050586
600	bot_spline	Local min range	No limitation	0.090140521784374	37.5	37.5	54.3716974583973
601	file	Local min range	Background smooth	4.28907144154415e-05	21.25	32.5	32.1194911608522
602	file	Local min range	Local mean + SD	0.000318730723050896	38.75	35	23.7239083386027
603	file	Local min range	Local median + MAD	5.53048890157843e-08	28.75	25	27.1795326752126
604	file	Local min range	Local smoothed mean + SD	0.0325891846540094	42.5	40	21.4641815619833
605	file	Local min range	Local smoothed median + MAD	8.13639988927988e-08	22.5	25	25.2615744004455
606	file	Local min range	No limitation	0.000654467375741058	25	36.25	35.23034095194
607	lowess	Local min range	Background smooth	0.0228064130918424	23.75	48.75	35.5032260841286
608	lowess	Local min range	Local mean + SD	0.42677027228017	38.75	48.75	39.0471269044539
609	lowess	Local min range	Local median + MAD	0.00962423788198837	30	46.25	36.5460582785273
610	lowess	Local min range	Local smoothed mean + SD	0.335348437606966	35	38.75	40.0831908874377
611	lowess	Local min range	Local smoothed median + MAD	0.124324172581875	25	31.25	37.514402413145
612	lowess	Local min range	No limitation	0.0681505854950322	26.25	53.75	39.6984164846311
613	smooth	Local min range	Background smooth	0.00909574673207912	21.25	50	35.1639833097508
614	smooth	Local min range	Local mean + SD	0.46173730646315	42.5	51.25	39.3852353378839
615	smooth	Local min range	Local median + MAD	0.0187637398197626	30	35	35.7892346721676
616	smooth	Local min range	Local smoothed mean + SD	0.376057976434169	37.5	47.5	39.9528323327659
617	smooth	Local min range	Local smoothed median + MAD	0.105625040248433	23.75	25	37.3713036295856
618	smooth	Local min range	No limitation	0.0342009895478368	32.5	35	38.263133588446
619	smooth_bot_spline	Local min range	Background smooth	0.00488602320882103	26.25	52.5	42.9106789035639
620	smooth_bot_spline	Local min range	Local mean + SD	0.494699477145814	37.5	55	39.5216821270622
621	smooth_bot_spline	Local min range	Local median + MAD	0.0677461131975766	28.75	58.75	38.7540644834481
622	smooth_bot_spline	Local min range	Local smoothed mean + SD	0.423635480859719	38.75	52.5	39.6967825802419
623	smooth_bot_spline	Local min range	Local smoothed median + MAD	0.0376699728248142	27.5	52.5	37.6911492006709
624	smooth_bot_spline	Local min range	No limitation	0.0221680254656027	35	26.25	48.2864273424112
625	smooth_spline	Local min range	Background smooth	0.0121970902923245	23.75	51.25	32.4791299160239
626	smooth_spline	Local min range	Local mean + SD	0.448384039009466	31.25	31.25	37.4094072380675
627	smooth_spline	Local min range	Local median + MAD	0.0389653539428571	32.5	58.75	36.5897877246262
628	smooth_spline	Local min range	Local smoothed mean + SD	0.433139240986615	41.25	45	37.7197520656064
629	smooth_spline	Local min range	Local smoothed median + MAD	0.0561619032526594	31.25	58.75	37.640703392478
630	smooth_spline	Local min range	No limitation	0.017271846227116	30	40	35.3454829195572
631	PROcess	Local SD	Background smooth	0.00807091043516858	21.25	40	46.1762189310193
632	PROcess	Local SD	Local mean + SD	0.299555742458461	47.5	33.75	43.8716354016251
633	PROcess	Local SD	Local median + MAD	0.175491606244133	27.5	47.5	43.4249924858197
634	PROcess	Local SD	Local smoothed mean + SD	0.233668875351138	41.25	33.75	43.4322239705967
635	PROcess	Local SD	Local smoothed median + MAD	0.0511971380349286	28.75	53.75	42.983541143975
636	PROcess	Local SD	No limitation	0.00575342673062326	23.75	37.5	49.8297769627685
637	bot_spline	Local SD	Background smooth	0.0138511033907403	30	35	51.898697627615
638	bot_spline	Local SD	Local mean + SD	0.433180147967901	40	35	44.2047052489774
639	bot_spline	Local SD	Local median + MAD	0.117739637656912	26.25	52.5	45.24227702259
640	bot_spline	Local SD	Local smoothed mean + SD	0.257939713444039	36.25	30	44.6506949168921
641	bot_spline	Local SD	Local smoothed median + MAD	0.0137113169253374	28.75	38.75	45.6740685878081
642	bot_spline	Local SD	No limitation	0.0127896581259519	28.75	26.25	58.6736079843892
643	file	Local SD	Background smooth	4.23801355148586e-08	20	35	42.399938752183
644	file	Local SD	Local mean + SD	0.000722354876245855	23.75	30	36.06071495981
645	file	Local SD	Local median + MAD	2.42376869476441e-09	23.75	21.25	38.1065909361236
646	file	Local SD	Local smoothed mean + SD	0.0003874101865268	30	28.75	35.2195639995919
647	file	Local SD	Local smoothed median + MAD	1.28532957699423e-09	17.5	30	37.5091053529546
648	file	Local SD	No limitation	4.47197489939052e-06	23.75	27.5	45.4900794797168
649	lowess	Local SD	Background smooth	0.00398133053494735	26.25	40	68.783580082516
650	lowess	Local SD	Local mean + SD	0.408180027994706	46.25	38.75	44.1379408698874
651	lowess	Local SD	Local median + MAD	0.0228114761394542	23.75	28.75	48.4196540687607
652	lowess	Local SD	Local smoothed mean + SD	0.171206511162787	27.5	31.25	45.2858138361321
653	lowess	Local SD	Local smoothed median + MAD	0.0487456564230161	23.75	32.5	47.5481033412635
654	lowess	Local SD	No limitation	0.00374639401744721	27.5	32.5	69.3313492527374
655	smooth	Local SD	Background smooth	0.000106798254388805	25	40	70.0969735212526
656	smooth	Local SD	Local mean + SD	0.307629560995009	27.5	37.5	44.2806178514965
657	smooth	Local SD	Local median + MAD	0.0275444778404438	26.25	37.5	49.5112335641161
658	smooth	Local SD	Local smoothed mean + SD	0.351776874268466	38.75	35	44.8863226302357
659	smooth	Local SD	Local smoothed median + MAD	0.0234325676219188	27.5	26.25	48.8667495893092
660	smooth	Local SD	No limitation	0.000100167214024053	26.25	37.5	70.0741991850512
661	smooth_bot_spline	Local SD	Background smooth	0.000341816028200287	21.25	35	52.8375329970902
662	smooth_bot_spline	Local SD	Local mean + SD	0.402543157429947	45	33.75	43.9809197558828
663	smooth_bot_spline	Local SD	Local median + MAD	0.00146560546485562	23.75	25	44.9209386144991
664	smooth_bot_spline	Local SD	Local smoothed mean + SD	0.303016386588674	36.25	37.5	44.4653329846267
665	smooth_bot_spline	Local SD	Local smoothed median + MAD	0.000489478420616912	26.25	43.75	43.5597021004407
666	smooth_bot_spline	Local SD	No limitation	0.00134306397974179	25	42.5	59.7040279571823
667	smooth_spline	Local SD	Background smooth	0.000513169281470057	31.25	41.25	70.814272793488
668	smooth_spline	Local SD	Local mean + SD	0.156047059645867	35	33.75	44.4943352067211
669	smooth_spline	Local SD	Local median + MAD	0.0210778139721661	23.75	26.25	49.5593472460457
670	smooth_spline	Local SD	Local smoothed mean + SD	0.141563736552937	35	35	44.7632185483486
671	smooth_spline	Local SD	Local smoothed median + MAD	0.0186582037115928	25	42.5	50.0978345752223
672	smooth_spline	Local SD	No limitation	0.000473150800830708	30	33.75	70.7326088526845
673	PROcess	No normalisation	Background smooth	0.0101478598787926	36.25	21.25	76.1588721491
674	PROcess	No normalisation	Local mean + SD	0.179557740608384	38.75	43.75	76.133933922431
675	PROcess	No normalisation	Local median + MAD	0.163311702221031	35	45	76.2170250512444
676	PROcess	No normalisation	Local smoothed mean + SD	0.322744732001051	42.5	47.5	73.6346064483397
677	PROcess	No normalisation	Local smoothed median + MAD	0.172329615081747	42.5	48.75	72.5736439268877
678	PROcess	No normalisation	No limitation	0.0230953273650948	36.25	21.25	77.0742533825467
679	bot_spline	No normalisation	Background smooth	0.211859892371512	35	45	276.842070701162
680	bot_spline	No normalisation	Local mean + SD	0.335423756622758	33.75	46.25	176.434091239746
681	bot_spline	No normalisation	Local median + MAD	0.791192285976472	51.25	32.5	359.536122962882
682	bot_spline	No normalisation	Local smoothed mean + SD	0.712180945133912	43.75	65	161.977919281542
683	bot_spline	No normalisation	Local smoothed median + MAD	0.560235779347481	47.5	46.25	309.309410020296
684	bot_spline	No normalisation	No limitation	0.560208042260787	38.75	53.75	413.979601033449
685	file	No normalisation	Background smooth	0.00523069767540021	35	32.5	102.797133158811
686	file	No normalisation	Local mean + SD	0.418226938040307	36.25	30	69.5973054005323
687	file	No normalisation	Local median + MAD	0.207641085951303	36.25	37.5	83.489457512087
688	file	No normalisation	Local smoothed mean + SD	0.251676765958043	37.5	41.25	73.8018808745338
689	file	No normalisation	Local smoothed median + MAD	0.222252373662801	37.5	41.25	85.9607368666856
690	file	No normalisation	No limitation	0.0020558967500385	35	35	104.01806039753
691	lowess	No normalisation	Background smooth	0.0392281944572883	32.5	35	111.519538941532
692	lowess	No normalisation	Local mean + SD	0.196477112870598	33.75	42.5	77.7948568538727
693	lowess	No normalisation	Local median + MAD	0.146142271177642	33.75	53.75	86.0922624543036
694	lowess	No normalisation	Local smoothed mean + SD	0.472639308855573	42.5	53.75	78.6017344880539
695	lowess	No normalisation	Local smoothed median + MAD	0.189590590355195	37.5	32.5	86.1972453918876
696	lowess	No normalisation	No limitation	0.0415497260253199	33.75	51.25	115.389202766653
697	smooth	No normalisation	Background smooth	0.00726035150074641	32.5	36.25	110.97063876822
698	smooth	No normalisation	Local mean + SD	0.188245886062214	27.5	40	77.4570114394197
699	smooth	No normalisation	Local median + MAD	0.104681075547986	33.75	57.5	81.8877312714688
700	smooth	No normalisation	Local smoothed mean + SD	0.304851770318055	40	47.5	76.8701106478236
701	smooth	No normalisation	Local smoothed median + MAD	0.119941652332787	41.25	28.75	89.5969843829885
702	smooth	No normalisation	No limitation	0.00603955206698878	32.5	35	112.045437759959
703	smooth_bot_spline	No normalisation	Background smooth	0.0379952521078039	32.5	25	89.1383774375749
704	smooth_bot_spline	No normalisation	Local mean + SD	0.168593332031862	36.25	35	78.7167935243722
705	smooth_bot_spline	No normalisation	Local median + MAD	0.116697154744825	37.5	42.5	89.7127299240803
706	smooth_bot_spline	No normalisation	Local smoothed mean + SD	0.690045322151627	43.75	66.25	82.026699082587
707	smooth_bot_spline	No normalisation	Local smoothed median + MAD	0.0884571666295815	40	32.5	90.5383472703987
708	smooth_bot_spline	No normalisation	No limitation	0.166481718954633	35	50	90.3809016402443
709	smooth_spline	No normalisation	Background smooth	0.0123769212625159	35	32.5	108.693859879688
710	smooth_spline	No normalisation	Local mean + SD	0.170879123088494	23.75	41.25	75.5113369374718
711	smooth_spline	No normalisation	Local median + MAD	0.108740702438926	32.5	56.25	77.0245636597421
712	smooth_spline	No normalisation	Local smoothed mean + SD	0.338315406036697	33.75	45	74.6046019276105
713	smooth_spline	No normalisation	Local smoothed median + MAD	0.111733993654951	37.5	30	80.8843119850798
714	smooth_spline	No normalisation	No limitation	0.0135209163421945	33.75	42.5	108.652367485626
