# Supplementary material for: Comparison of normalisation methods for surface-enhanced laser desorption and ionisation (SELDI) time-of-flight (TOF) mass spectrometry data
Source: BMC Bioinformatics. 2008 Feb 7;9:88. doi: 10.1186/1471-2105-9-88 (PMC2258289; doi:10.1186/1471-2105-9-88)
Supplement: Additional File 6 — R-code for analysis of results. ZIP-file containing all objective scores for all datasets, normalisation methods and parameter configurations used in the comparison, along with all R-code needed to generate the figures in the paper. [file 1471-2105-9-88-S6.ZIP › analysis.R]

## Generation of Figures of statistical analysis for comparision of SELDI-TOF-MS normalisation methods.
## A "P_" prefix means that the figure is included in the paper.

#####################

## Objectives/measurements and datasets to be used for comparison
to_process <- c("GT", "SVM", "CART", "CV")
score_locs <- c("das_exp", "colon_37_31", "colon_40_49", "CAMDA_F2");

##################################################################################################################
# # Function to do pairwise wilcoxon rank-sum tests, for ALL possible pairs instead of just n(n-1)/2
##################################################################################################################

pairwise.wilcox.test.all <-
function (x, g, p.adjust.method = c(p.adjust.methods, "simple", "pair_simple", "column"), ...) 
{
    p.adjust.method <- match.arg(p.adjust.method)
    DNAME <- paste(deparse(substitute(x)), "and", deparse(substitute(g)))
    g <- factor(g)
    METHOD <- "Wilcoxon rank sum test"
    compare.levels <- function(i, j) {
        xi <- x[as.integer(g) == i]
        xj <- x[as.integer(g) == j]
        wilcox.test(xi, xj, ...)$p.value
    }

    level.names = levels(g)
    ix <- seq(along = level.names)
    names(ix) <- level.names
    pp <- outer(ix, ix, function(ivec, jvec) sapply(seq(along = ivec), 
        function(k) {
            i <- ivec[k]
            j <- jvec[k]
            compare.levels(i, j)
        }))

    if (p.adjust.method == "simple") { # For simple bonferroni using minimal tests
      pp0 <- pp
      if (all(nna <- !is.na(pp))) 
        nna <- TRUE
      pp <- as.vector(pp[nna])
      pp0[nna] <- pmin(1, length(levels(g)) * pp)
      pp <- pp0;
    } else if (p.adjust.method == "pair_simple") { # For simple bonferroni using number of pairwise combinations
      pp0 <- pp
      if (all(nna <- !is.na(pp))) 
        nna <- TRUE
      pp <- as.vector(pp[nna])
      pp0[nna] <- pmin(1, (length(levels(g))*(length(levels(g))-1))/2 * pp)
      pp <- pp0;
    } else if (p.adjust.method == "column") { # For column-based BH
      pp <- apply(pp, 2, p.adjust, method="BH")
    } else {
      pp <- p.adjust(pp, p.adjust.method)
    }

    ans <- list(method = METHOD, data.name = DNAME, p.value = pp, 
        p.adjust.method = p.adjust.method)
    class(ans) <- "pairwise.htest"
    ans
}

##################################################################################################

quadrant_plot_pval <- function(obj1_greater, obj1_less, obj2_greater, obj2_less, 
                               none_hit, newplot=TRUE, legend=TRUE, title="", filename="plot") {
  obj1_seg <- apply(cbind(obj1_less[,none_hit], obj1_greater[,none_hit]), 1, which.min)
  obj2_seg <- apply(cbind(obj2_less[,none_hit], obj2_greater[,none_hit]), 1, which.min)

  xvals <- ifelse(obj1_seg[-none_hit]==2,1/obj1_greater[,none_hit],obj1_less[,none_hit]);
  yvals <- ifelse(obj2_seg[-none_hit]==2,1/obj2_greater[,none_hit],obj2_less[,none_hit]);

  min_log_x <- (floor((log10(min(xvals))*2)/10)*10)/2;
  if (min_log_x >= 0) min_log_x <- -5;
  min_log_y <- (floor((log10(min(yvals))*2)/10)*10)/2;
  if (min_log_y >= 0) min_log_y <- -5;

  max_log_x <- (ceiling((log10(max(xvals))*2)/10)*10)/2;
  if (max_log_x <= 0) max_log_x <- 5;
  max_log_y <- (ceiling((log10(max(yvals))*2)/10)*10)/2;
  if (max_log_y <= 0) max_log_y <- 5;

  labels <- rownames(obj1_greater)[-none_hit];
  norm_method_symb <- as.numeric(factor(labels))
  symb_num <- length(norm_method_symb)

  if (newplot) {
    if (legend) { 
      #x11(width=10)
      postscript(paste(filename, ".eps", sep=""), width = 10, height = 7,
           horizontal = FALSE, paper = "special", encoding = "ISOLatin2.enc")
      nf <- layout(matrix(1:2, ncol=2), widths=c(7,3)); #layout.show(nf); 
    } else {
      postscript(paste(filename, ".eps", sep=""), width = 7, height = 7,
           horizontal = FALSE, paper = "special", encoding = "ISOLatin2.enc")
      #x11();
    }
  }
  par(mar=c(5,5,2,0));

  plot(xvals, yvals, type="n", log="xy", xlab="Classification performance", 
       ylab="Variance minimisation", xlim=10^c(min_log_x,max_log_x), 
       ylim=10^c(min_log_y,max_log_y), xaxt="n", yaxt="n", main=title)

  axis(1, at=10^seq(min_log_x,max_log_x,5), las=2, cex.axis=0.75, 
       labels=c(10^seq(min_log_x,1,5),c(10^seq(0, -max_log_x,-5))[-1]))
  axis(2, at=10^seq(min_log_y,max_log_y,5), las=2, cex.axis=0.75,
       labels=c(10^seq(min_log_y,1,5),c(10^seq(0,-max_log_y,-5))[-1]))

  rect(1e-100,1,1,1e-100, col="green")
  rect(1,1,1e100,1e100,   col="red")
  rect(1,1e-100,1e100,1,  col="orange")

  sig <- 0.05/2;

  rect(1,1,1/sig,1e100,  col="red3",    border=NA)
  rect(1,1,1e100,1/sig,  col="red3",    border=NA)

  rect(sig,1e-100,1,1,   col="green3",  border=NA)
  rect(1e-100,sig,1,1,   col="green3",  border=NA)

  rect(1,1e-100,1/sig,1, col="orange3", border=NA)
  rect(1,sig,1e100,1,    col="orange3", border=NA)

  rect(1e-100,1,1,1/sig, col="grey65",  border=NA)
  rect(sig,1,1,1e100,    col="grey65",  border=NA)

  abline(h=1, lty=2)
  abline(v=1, lty=2)

  points(xvals, yvals, pch=as.numeric(as.factor(labels)), cex=1.5);

  box();

  if (legend) {
    par(mar=c(5,3,2,0));
    plot(0, 1, type="n", xlim=c(0,1), ylim=c(0,1), axes=FALSE, xlab="", ylab="")
    points(rep(0, symb_num), seq(1,0,-(1/(symb_num-1))), pch=norm_method_symb, cex=1.5)
    text(rep(0.1, symb_num), seq(1,0,-(1/(symb_num-1))), labels=labels, adj=0, cex=0.8)
  }

  if (newplot) { dev.off() }
}

##################################################################################################

quadrant_plot_pval_mono <- function(obj1_greater, obj1_less, obj2_greater, obj2_less, 
                               none_hit, newplot=TRUE, legend=TRUE, 
                               title="", filename="plot", noplot=FALSE) {

  obj1_seg <- apply(cbind(obj1_less[,none_hit], obj1_greater[,none_hit]), 1, which.min)
  obj2_seg <- apply(cbind(obj2_less[,none_hit], obj2_greater[,none_hit]), 1, which.min)

  xvals <- ifelse(obj1_seg[-none_hit]==2,1/obj1_greater[,none_hit],obj1_less[,none_hit]);
  yvals <- ifelse(obj2_seg[-none_hit]==2,1/obj2_greater[,none_hit],obj2_less[,none_hit]);

  min_log_x <- (floor((log10(min(xvals))*2)/10)*10)/2;
  if (min_log_x >= 0) min_log_x <- -5;
  min_log_y <- (floor((log10(min(yvals))*2)/10)*10)/2;
  if (min_log_y >= 0) min_log_y <- -5;

  max_log_x <- (ceiling((log10(max(xvals))*2)/10)*10)/2;
  if (max_log_x <= 0) max_log_x <- 5;
  max_log_y <- (ceiling((log10(max(yvals))*2)/10)*10)/2;
  if (max_log_y <= 0) max_log_y <- 5;

  if (newplot) {
    if (legend) { 
      #x11(width=10)
      postscript(paste(filename, ".eps", sep=""), width = 10, height = 7,
           horizontal = FALSE, paper = "special", encoding = "ISOLatin2.enc")
      nf <- layout(matrix(1:2, ncol=2), widths=c(7,3)); #layout.show(nf); 
    } else {
      #x11();
      postscript(paste(filename, ".eps", sep=""), width = 7, height = 7,
           horizontal = FALSE, paper = "special", encoding = "ISOLatin2.enc")
    }
  }
  par(mar=c(5,5,2,0));

  plot(xvals, yvals, type="n", log="xy", xlab="Classification performance", 
       ylab="Variance minimisation", xlim=10^c(min_log_x,max_log_x), 
       ylim=10^c(min_log_y,max_log_y), xaxt="n", yaxt="n", main=title)

  axis(1, at=10^seq(min_log_x,max_log_x,5), las=2, cex.axis=0.75, 
       labels=c(10^seq(min_log_x,1,5),c(10^seq(0, -max_log_x,-5))[-1]))
  axis(2, at=10^seq(min_log_y,max_log_y,5), las=2, cex.axis=0.75,
       labels=c(10^seq(min_log_y,1,5),c(10^seq(0,-max_log_y,-5))[-1]))


  sig <- 0.05/2;

  rect(1,1,1/sig,1e100,  col="grey65",    border=NA)
  rect(1,1,1e100,1/sig,  col="grey65",    border=NA)

  rect(sig,1e-100,1,1,   col="grey65",  border=NA)
  rect(1e-100,sig,1,1,   col="grey65",  border=NA)

  rect(1,1e-100,1/sig,1, col="grey65", border=NA)
  rect(1,sig,1e100,1,    col="grey65", border=NA)

  rect(1e-100,1,1,1/sig, col="grey65",  border=NA)
  rect(sig,1,1,1e100,    col="grey65",  border=NA)

  abline(h=1, lty=2)
  abline(v=1, lty=2)

  symb <- c(0,1,2,5,4,3,6,11)
  if (noplot == FALSE) {
    points(xvals, yvals, pch=rep(symb, 2), cex=1.5, bg=1);
    points(xvals[1:8], yvals[1:8], pch=1, cex=3);
  }

  box();

  if (legend) { add_legend() }

  if (newplot) { dev.off() }
}

####################################################################################################

add_legend <- function() {
  symb <- c(0,1,2,5,4,3,6,11)
  labels <- c("mean SD", "median MAD", "median quantile", "min range", 
              "zero MAD", "zero mean", "zero median", "zero SD")
  par(mar=c(5,2,2,0));
  plot(0, 1, type="n", xlim=c(0,1), ylim=c(0,1), axes=FALSE, xlab="", ylab="")
  points(rep(0.1, 8), seq(1,0.4,-(1/(14-1))), pch=symb, cex=1.5)
  text(rep(0.2, 8), seq(1,0.4,-(1/(14-1))), labels=labels, adj=0, cex=0.8)
  points(0.1, 0.2, pch=1, cex=3); points(0.1, 0.2, pch=".", cex=1.5)
  text(0.2, 0.2, labels="Global variant", adj=0, cex=0.8, font=3)
}

#################################################################################################

## Function to calculate paired or unpaired wilcoxon p-values using rank data.
## Used for analysing particular characteristics of normalisation methods.
#
# Null-hypothesis in the paired case:
#   The number of cases in which a method from group 1 outperforms 
#   its paired method from group 2 is equal to the number of cases in 
#   which this method from group 2 outperforms the one from group 1.
# Or in other words:
#   The number of cases in which paired methods from two groups 
#   outperform eachother is equal for both groups.
#
# Null-hypothesis in the un-paired case:
#   The number of cases in which methods outperform the case 
#   in which no normalisation is used is equal for both groups.
#
calc_levels_pvals <- function(level, values, alt="two.sided") {
  levels <- levels_list[[level]]
  if (paired_list[[level]]) {
    res_values <- values[which(levels == 1),] - values[which(levels == 2),]
    #pval <- wilcox.test(apply(res_values, 1, num_neg), mu=ncol(res_values)/2)$p.value
    pval <- wilcox.test(apply(res_values, 1, num_neg), apply(res_values, 1, num_pos), 
                        paired=T, alternative=alt)$p.value
  } else {
    res_values <- values - values[17,]
    pval <- wilcox.test(apply(res_values[,which(levels == 1)], 1, num_neg), 
                        apply(res_values[,which(levels == 2)], 1, num_neg),
                        alternative=alt)$p.value
  }
  pval
}

##################################################################################################

annotate_mono_quadrant_plot <- function(obj1_greater, obj1_less, obj2_greater, obj2_less, 
                                        none_hit, levels=c(), paired=F, pval_x1, pval_x2, 
                                        pval_y1, pval_y2, title_part1="", title_part2="") {
  obj1_seg <- apply(cbind(obj1_less[,none_hit], obj1_greater[,none_hit]), 1, which.min)
  obj2_seg <- apply(cbind(obj2_less[,none_hit], obj2_greater[,none_hit]), 1, which.min)

  xvals <- ifelse(obj1_seg[-none_hit]==2,1/obj1_greater[,none_hit],obj1_less[,none_hit]);
  yvals <- ifelse(obj2_seg[-none_hit]==2,1/obj2_greater[,none_hit],obj2_less[,none_hit]);

  # (Expected) order of normalisation methods
  # "Global MAD" "Global mean" "Global mean SD" "Global median" "Global median MAD" "Global median quantile"
  # "Global min range" "Global SD" "Local MAD" "Local mean" "Local mean SD" "Local median"          
  # "Local median MAD" "Local median quantile" "Local min range" "Local SD"

  if (paired) {
    arrows(xvals[levels==1], yvals[levels==1], xvals[levels==2], yvals[levels==2], length=0, lwd=0.5)
  }

  symb <- c(0,1,2,5,4,3,6,11)
  points(xvals[levels!=3], yvals[levels!=3], pch=rep(symb, 2)[levels!=3], cex=1.5, 
         bg=levels[levels!=3], col=levels[levels!=3]);
  points(xvals[1:8][levels[1:8]!=3], yvals[1:8][levels[1:8]!=3], pch=1, cex=3, 
         col=levels[1:8][levels[1:8]!=3]);

  if (pval_x1 || pval_x2 || pval_y1 || pval_y2) {
    title(xlab=paste("p =", signif(pval_x1, 3)), ylab=paste("p =", signif(pval_y1, 3)), line=-1, col.lab=2)
    title(xlab=paste("p =", signif(pval_x2, 3)), ylab=paste("p =", signif(pval_y2, 3)), line=-2)
  }

  # This part uses several magic values for scaling.
  if (length(title_part1) > 0 || length(title_part2) > 0) {
    text1 <- strsplit(title_part1, " ")[[1]]
    text2 <- strsplit(title_part2, " ")[[1]]
    alltext <- c(text1, text2)
    sizes <- strwidth(sub("", " ", alltext), units="user", cex=1.4)[-length(alltext)]
    mtext(alltext, at=(10^((mean(log10(xvals))-sum(sizes*1.3)/2)+cumsum(c(0,sizes)))), 
          adj=0, padj=-0.5, col=c(rep(1,length(text1)), rep(2,length(text2))), cex=0.85, font=2)
  }
}

##################################################################################################

num_sig <- function(x) { length(which(x < 0.05)) }
prod_num_sig <- function(x) { prod(x[which(x < 0.05)]) }
which_sig <- function(x) { which(x < 0.05) }
get_sig <- function(x) { (x < 0.05) }
num_neg   <- function(x) { length(which(x < 0)) }
num_pos   <- function(x) { length(which(x > 0)) }
which_neg <- function(x) { which(x < 0) }
get_neg   <- function(x) { (x < 0) }

############################################################################################

plot_pval <- function(pval, title, filename="plot", newplot=TRUE, legend=TRUE) {
  if (newplot) {
    if (legend) { 
      #x11(width=8)
      postscript(paste(filename, ".eps", sep=""), width = 8, height = 7,
           horizontal = FALSE, paper = "special", encoding = "ISOLatin2.enc")
      nf <- layout(matrix(c(1,1,2,3), ncol=2), widths=c(28,4.17), heights=c(10,8.7)); 
      #layout.show(nf); 
    } else {
      #x11();
      postscript(paste(filename, ".eps", sep=""), width = 7, height = 7,
           horizontal = FALSE, paper = "special", encoding = "ISOLatin2.enc")
    }
  }
  par(mar=c(9,9,3,0));

  #sorted <- order(apply(pval, 1, prod_num_sig));
  sorted <- order(apply(pval, 1, num_sig));
  pval <- pval[sorted,sorted]

  diag(pval) <- 2
  labels <- as.expression(colnames(pval))
  # Print 'No normalisation' in boldtype.
  labels[grep("No normalisation", labels)] <- 
    expression(bold("No normalisation"))

  image(t(pval), breaks=c(0,0.001,0.005,0.01,0.05,1,2), 
        col=c(heat.colors(4),"grey90","black"), 
        xaxt="n", yaxt="n", main=title)
  axis(1, at=seq(0,1,1/(length(labels)-1)),
       label=labels, las=2, cex.axis=0.85, tick=FALSE)
  axis(2, at=seq(0,1,1/(length(labels)-1)),
       label=labels, las=2, cex.axis=0.85, tick=FALSE)
  grid(length(labels), length(labels), 
       lty="solid", col="black")
  box();

  if (legend) {
    par(mar=c(9,4,3,0));
    plot(0, 1, type="n", axes=FALSE, xlab="", ylab="")
    image(matrix(c(0.001,0.005,0.01,0.05), nrow=1), 
          breaks=c(0,0.001,0.005,0.01,0.05), 
          col=heat.colors(4), axes=FALSE, main="")
    grid(1, 4, lty="solid", col="black")
    axis(2, at=seq(0,1,1/3), las=2, tick=FALSE, cex.axis=0.85,
         labels=c("< 0.001", "< 0.005", "< 0.01", "< 0.05"))
    box();
  }

  if (newplot) { dev.off() }
}

############################################################################################

plot_pval_comb <- function(pval1, pval2, title, filename="plot", newplot=TRUE, legend=TRUE) {
  if (newplot) {
    if (legend) { 
      #x11(width=10)
      postscript(paste(filename, ".eps", sep=""), width = 10, height = 7,
           horizontal = FALSE, paper = "special", encoding = "ISOLatin2.enc")
      nf <- layout(matrix(c(1,1,1,1,2,3,4,5), ncol=2), widths=c(28,9), heights=c(8,4,4,3)); 
      #layout.show(nf); 
    } else {
      #x11();
      postscript(paste(filename, ".eps", sep=""), width = 7, height = 7,
           horizontal = FALSE, paper = "special", encoding = "ISOLatin2.enc")
    }
  }
  par(mar=c(9,9,3,0));

  #sig <- (get_sig(pval1) & get_sig(pval2)) # Could use '|' here instead
  #sorted <- order(unlist(lapply(apply(sig, 1, which), length)))

  sig <- apply(pval1, 1, num_sig) + apply(pval2, 1, num_sig)
  sorted <- order(sig)

  pval1 <- pval1[sorted,sorted]
  pval2 <- pval2[sorted,sorted]

  diag(pval1) <- 2
  diag(pval2) <- 2

  labels <- colnames(pval1)

  greens <- rgb(0, seq(0.9,0.4,length.out=4), 0)
  image(t(pval1), breaks=c(0,0.001,0.005,0.01,0.05,1,2), 
        col=c(greens,"grey90","black"), 
        xaxt="n", yaxt="n", main=title)

  col_pval2 <- pval2
  diag(col_pval2) <- 6
  col_pval2[pval2 <= 1] <- 5
  col_pval2[pval2 <= 0.05] <- 4
  col_pval2[pval2 <= 0.01] <- 3
  col_pval2[pval2 <= 0.005] <- 2
  col_pval2[pval2 <= 0.001] <- 1

  reds <- rgb(seq(0.9,0.4,length.out=4), 0, 0)
  for (i in 1:17) {
    for (j in 1:17) {
      polygon(x=(c(i-1, i-1, i)*1/16)-(1/32), y=c(j-1, j, j)*1/16-(1/32), 
              col=c(reds,"grey90","black")[col_pval2[j,i]])
    }
  }

  axis(1, at=seq(0,1,1/(length(labels)-1)), 
       label=labels, las=2, cex.axis=0.75, tick=FALSE)
  axis(2, at=seq(0,1,1/(length(labels)-1)), 
       label=labels, las=2, cex.axis=0.75, tick=FALSE)
  grid(length(labels), length(labels), 
       lty="solid", col="black")
  box();

  if (legend) {
    par(mar=c(1,4,1,1));
    plot(0, 1, type="n", axes=FALSE, xlab="", ylab="")

    par(mar=c(5,3,3,3));
    image(matrix(c(0.001,0.005,0.01,0.05), ncol=1), 
          breaks=c(0,0.001,0.005,0.01,0.05), 
          col=greens, axes=FALSE, main="Variance minimisation")
    grid(4, 1, lty="solid", col="black")
    axis(1, at=seq(0,1,1/3), las=2, tick=FALSE, cex.axis=0.75,
         labels=c("< 0.001", "< 0.005", "< 0.01", "< 0.05"), las=2)
    box();

    image(matrix(c(0.001,0.005,0.01,0.05), ncol=1), 
          breaks=c(0,0.001,0.005,0.01,0.05), 
          col=reds, axes=FALSE, main="Classification performance")
    grid(4, 1, lty="solid", col="black")
    axis(1, at=seq(0,1,1/3), las=2, tick=FALSE, cex.axis=0.75,
         labels=c("< 0.001", "< 0.005", "< 0.01", "< 0.05"))
    box();
  }

  if (newplot) { dev.off() }
}

############################################################################################

pairw_analysis <- function(x, g, title, alt="less", plot=TRUE, filename="plot",
                           p.adjust.method="none", newplot=TRUE, legend=TRUE) {
  pval <- pairwise.wilcox.test.all(x, g, alternative=alt, 
            p.adjust.method=p.adjust.method, paired=TRUE)$p.value

  if (plot) {
    #x11(); boxplot(x ~ as.factor(g), las=2, cex.axis=0.6)
    plot_pval(pval, title, filename, newplot, legend);
  }

  pval
}

############################################################################################

pairw_analysis_two <- function(x1, g1, title1, x2, g2, title2, alt="less", 
                           plot=TRUE, filename="plot", p.adjust.method="none") {
  pval1 <- pairwise.wilcox.test.all(x1, g1, alternative=alt, 
            p.adjust.method=p.adjust.method, paired=TRUE)$p.value
  pval2 <- pairwise.wilcox.test.all(x2, g2, alternative=alt, 
            p.adjust.method=p.adjust.method, paired=TRUE)$p.value

  if (plot) {
    postscript(paste(filename, ".eps", sep=""), width = 14, height = 7,
         horizontal = FALSE, paper = "special", encoding = "ISOLatin2.enc")
    nf <- layout(matrix(c(1,1,2,2,3,4), ncol=3), widths=c(28,28,3.7), heights=c(10,7)); 

    plot_pval(pval1, title=title1, newplot=FALSE, legend=FALSE);
    plot_pval(pval2, title=title2, newplot=FALSE, legend=TRUE);

    dev.off();
  }
}

############################################################################################

pairw_analysis_comb <- function(x1, g1, x2, g2, title, alt="less", plot=TRUE, 
                           filename="plot", p.adjust.method="none", newplot=TRUE, legend=TRUE) {
  pval1 <- pairwise.wilcox.test.all(x1, g1, alternative=alt, 
            p.adjust.method=p.adjust.method, paired=TRUE)$p.value
  pval2 <- pairwise.wilcox.test.all(x2, g2, alternative=alt, 
            p.adjust.method=p.adjust.method, paired=TRUE)$p.value

  if (plot) {
    #x11(); boxplot(x ~ as.factor(g), las=2, cex.axis=0.6)
    plot_pval_comb(pval1, pval2, title, filename, newplot, legend);
  }
}


############################################################################################

ranks <- list();
rel_ranks <- list();
for (i in 1:length(score_locs)) {
  scores <- read.table(paste(score_locs[i], "scores.txt", sep="/"), sep="\t")

  #norm_methods <- sort(unique(as.character(merged_scores$norm_method)))
  # Fix for 'zero' methods
  norm_methods <- (c("Global zero MAD", "Global zero mean", "Global mean SD", "Global zero median", 
                         "Global median MAD", "Global median quantile", "Global min range", "Global zero SD",
                         "Local zero MAD", "Local zero mean", "Local mean SD", "Local zero median",
                         "Local median MAD", "Local median quantile", "Local min range", "Local zero SD",
                         "No normalisation"))
  none_hit <- which(norm_methods == "No normalisation");
 
  rank_func <- function(x) {
    rank(x)
    #rank(x, na.last="keep")
    #x
    #(x - mean(x, na.rm=T)) / sd(x, na.rm=T)
  }

  #scores[, to_process] <- apply(scores[,to_process], 2, rank, na.last="keep")
  res <- apply(scores[,to_process], 2, by, 
              list(scores$base_method, scores$bkg_estim_method), 
              rank_func)


  ranks[[i]] <- list();
  rel_ranks[[i]] <- list();
  for (j in to_process) {
    res_mat <- matrix(unlist(res[[j]]), ncol=length(res[[j]]))
    ranks[[i]][[j]] <- res_mat;
    rel_ranks[[i]][[j]] <- t(t(res_mat) - res_mat[17,]);
  }
}


##################################################################################################

rel_ranks_all <- list();
for (j in to_process) { 
  tmp <- NULL;
  for (i in 1:length(score_locs)) {
    tmp <- cbind(tmp, rel_ranks[[i]][[j]]);
  }
  rel_ranks_all[[j]] <- tmp;
}

good1 <- (rel_ranks_all[[1]] < 0)
good2 <- (rel_ranks_all[[2]] < 0)
good3 <- (rel_ranks_all[[3]] < 0)
good4 <- (rel_ranks_all[[4]] < 0)

num_runs <- ncol(rel_ranks_all[[1]]);

good_runs <- data.frame(
		gt       =round(as.numeric(table(which(good1, arr.ind=T)[,1]))/num_runs, 2),
		svm      =round(as.numeric(table(which(good2, arr.ind=T)[,1]))/num_runs, 2),
		cart     =round(as.numeric(table(which(good3, arr.ind=T)[,1]))/num_runs, 2),
		var      =round(as.numeric(table(which(good4, arr.ind=T)[,1]))/num_runs, 2),

		gt_var   =round(as.numeric(table(which(good1 & good4, arr.ind=T)[,1]))/num_runs, 2),
		svm_var  =round(as.numeric(table(which(good2 & good4, arr.ind=T)[,1]))/num_runs, 2),
		cart_var =round(as.numeric(table(which(good3 & good4, arr.ind=T)[,1]))/num_runs, 2),

		class_var=round(as.numeric(table(which((good1 | good2 | good3) & good4, arr.ind=T)[,1]))/num_runs, 2)
             )*100;
ordered <- order(apply(good_runs, 1, sum));

#x11();
postscript("P_perc_incr_over_no_norm.eps", width = 7, height = 7,
           horizontal = FALSE, paper = "special", encoding = "ISOLatin2.enc")
par(mar=c(9,9,4,1))
image(t(good_runs[ordered,]), xaxt="n", yaxt="n", zlim=c(0,100),
      main="Percentage of cases better than `No normalisation'", col=heat.colors(1000))
row_labels <- norm_methods[ordered]
col_labels <- c("Globaltest", "SVM", "CART", "Variance", 
                "Globaltest & Variance", "SVM & Variance", "CART & Variance", 
                "Classification & Variance");
axis(1, at=seq(0,1,1/(length(col_labels)-1)), label=col_labels, las=2, cex.axis=0.75, tick=FALSE)
axis(2, at=seq(0,1,1/(length(row_labels)-1)), label=row_labels, las=2, cex.axis=0.75, tick=FALSE)

get_max <- function(x) { which(x == max(x, na.rm=T)) }

xcoords <- rep(seq(0,1,1/(length(col_labels)-1)), each=length(row_labels));
ycoords <- rep((seq(0,1,1/(length(row_labels)-1))), length(col_labels));
hits <- apply(good_runs[ordered,], 2, get_max)
for (i in 1:length(hits)) hits[[i]] <- hits[[i]]+(i-1)*16
fonts <- rep(1, length(row_labels)*length(col_labels))
fonts[unlist(hits)] <- 2;
size <- rep(0.75, length(row_labels)*length(col_labels))
size[unlist(hits)] <- 0.9;
text(x=xcoords, y=ycoords, labels=unlist((good_runs[ordered,])), cex=size, font=fonts)

box();
dev.off()

#################################################################################################


values <- c();
for (j in to_process) { 
  tmp <- NULL;
  for (i in 1:length(score_locs)) {
    tmp <- cbind(tmp, ranks[[i]][[j]]);
  }
  values <- c(values, as.vector(tmp))
}


#p.adjust.method="BH";
#p.adjust.method="none";
p.adjust.method="simple";
#p.adjust.method="pair_simple";
#p.adjust.method="column";

# All objectives
x=values
g=rep(norm_methods, length(to_process) * length(score_locs) * 42)
all_obj <- pairw_analysis(x, g, title="All objectives", 
                          filename="blocks_all", p.adjust.method=p.adjust.method);

# Variance only
x=values[((0.75*length(values))+1):length(values)]
g=rep(norm_methods, length(score_locs) * 42)
var_obj <- pairw_analysis(x, g, title="Variance minimisation", 
                          filename="blocks_variance", p.adjust.method=p.adjust.method);
var_obj_pval_less    <- pairw_analysis(x, g, alt="less", plot=FALSE, p.adjust=p.adjust.method)
var_obj_pval_greater <- pairw_analysis(x, g, alt="greater", plot=FALSE, p.adjust=p.adjust.method)

# Classifiers only
x=values[1:(0.75*length(values))]
g=rep(norm_methods, (length(to_process)-1) * length(score_locs) * 42)
class_obj <- pairw_analysis(x, g, title="Classification performance", 
                            filename="blocks_classification", p.adjust.method=p.adjust.method);
class_obj_pval_less    <- pairw_analysis(x, g, alt="less", plot=FALSE, p.adjust=p.adjust.method)
class_obj_pval_greater <- pairw_analysis(x, g, alt="greater", plot=FALSE, p.adjust=p.adjust.method)

quadrant_plot_pval(class_obj_pval_greater, class_obj_pval_less, 
                   var_obj_pval_greater, var_obj_pval_less, 
                   none_hit, filename="quadr_classification_vs_variance",
                   title="Quadrant plot: Classification vs. Variance")

quadrant_plot_pval_mono(class_obj_pval_greater, class_obj_pval_less, 
                   var_obj_pval_greater, var_obj_pval_less, 
                   none_hit, filename="P_quadr_mono_classification_vs_variance",
                   title="Quadrant plot: Classification vs. Variance")


x1=values[((0.75*length(values))+1):length(values)]
g1=rep(norm_methods, length(score_locs) * 42)
x2=values[1:(0.75*length(values))]
g2=rep(norm_methods, (length(to_process)-1) * length(score_locs) * 42)
pairw_analysis_two(x1, g1, title1="a. Variance minimisation", 
                   x2, g2, title2="b. Classification performance", 
                   filename="P_blocks_both_objectives", p.adjust.method=p.adjust.method);
  

# Classifiers one-by-one
x=values[1:(0.25*length(values))] # Globaltest
g=rep(norm_methods, length(score_locs) * 42)
class_gt_obj <- pairw_analysis(x, g, title="Globaltest", 
                               filename="blocks_globaltest", p.adjust.method=p.adjust.method);
class_gt_obj_pval_less    <- pairw_analysis(x, g, alt="less", plot=FALSE, p.adjust=p.adjust.method)
class_gt_obj_pval_greater <- pairw_analysis(x, g, alt="greater", plot=FALSE, p.adjust=p.adjust.method)

quadrant_plot_pval(class_gt_obj_pval_greater, class_gt_obj_pval_less, 
                   var_obj_pval_greater, var_obj_pval_less, 
                   none_hit, filename="quadr_globaltest_vs_variance",
                   title="Quadrant plot: Globaltest vs. Variance")


x=values[((0.25*length(values))+1):(0.5*length(values))] # SVM with radial kernel
g=rep(norm_methods, length(score_locs) * 42)
class_svm_obj <- pairw_analysis(x, g, title="SVM", 
                                filename="blocks_SVM", p.adjust.method=p.adjust.method);
class_svm_obj_pval_less    <- pairw_analysis(x, g, alt="less", plot=FALSE, p.adjust=p.adjust.method)
class_svm_obj_pval_greater <- pairw_analysis(x, g, alt="greater", plot=FALSE, p.adjust=p.adjust.method)

quadrant_plot_pval(class_svm_obj_pval_greater, class_svm_obj_pval_less, 
                   var_obj_pval_greater, var_obj_pval_less, 
                   none_hit, filename="quadr_SVM_vs_variance",
                   title="Quadrant plot: SVM vs. Variance")

x=values[((0.5*length(values))+1):(0.75*length(values))] # CART
g=rep(norm_methods, length(score_locs) * 42)
class_cart_obj <- pairw_analysis(x, g, title="CART", 
                                 filename="blocks_CART", p.adjust.method=p.adjust.method);
class_cart_obj_pval_less    <- pairw_analysis(x, g, alt="less", plot=FALSE, p.adjust=p.adjust.method)
class_cart_obj_pval_greater <- pairw_analysis(x, g, alt="greater", plot=FALSE, p.adjust=p.adjust.method)

quadrant_plot_pval(class_cart_obj_pval_greater, class_cart_obj_pval_less, 
                   var_obj_pval_greater, var_obj_pval_less, 
                   none_hit, filename="quadr_CART_vs_variance",
                   title="Quadrant plot: CART vs. Variance")


## Combination of p-values
x1=values[((0.75*length(values))+1):length(values)]
g1=rep(norm_methods, length(score_locs) * 42)
x2=values[1:(0.75*length(values))]
g2=rep(norm_methods, (length(to_process)-1) * length(score_locs) * 42)
pairw_analysis_comb(x1, g1, x2, g2, title="Variance and classification", 
                    filename="blocks_combined", p.adjust.method=p.adjust.method);


#################################################################################

#x11();
#pdf(width=8,height=8)
#postscript("quadr_per_dataset.eps", horizontal = FALSE, width=8, height=8,
#           paper = "special", encoding = "ISOLatin2.enc")
postscript("quadr_mono_per_dataset.eps", width = 8, height = 8,
           horizontal = FALSE, paper = "special", encoding = "ISOLatin2.enc")
par(mfrow=c(2,2))
for (i in 1:length(score_locs)) {
  x_var <- as.vector(ranks[[i]][[4]]);
  g_var <- rep(norm_methods, 42)

  var_less    <- pairw_analysis(x_var, g_var, alt="less",    plot=FALSE, p.adjust=p.adjust.method)
  var_greater <- pairw_analysis(x_var, g_var, alt="greater", plot=FALSE, p.adjust=p.adjust.method)

  x_class <- NULL;
  for (j in to_process[1:3]) { # Classifiers
    x_class <- c(x_class, as.vector(ranks[[i]][[j]]));
  }
  g_class <- rep(norm_methods, (length(to_process)-1) * 42)

  class_less    <- pairw_analysis(x_class, g_class, alt="less",    plot=FALSE, p.adjust=p.adjust.method)
  class_greater <- pairw_analysis(x_class, g_class, alt="greater", plot=FALSE, p.adjust=p.adjust.method)

  quadrant_plot_pval_mono(class_greater, class_less, var_greater, var_less, 
                     none_hit, title=paste("Quadrant plot:", score_locs[i]), 
                     newplot=FALSE, legend=FALSE)
}
dev.off()


#################################################################################################


#x11(width=12, height=6);
#pdf(width=12,height=4)
#postscript("quadr_each_class_vs_variance.eps", width = 12, height = 4,
#           horizontal = FALSE, paper = "special", encoding = "ISOLatin2.enc")
postscript("P_quadr_mono_each_class_vs_variance.eps", width = 12+2, height = 4,
           horizontal = FALSE, paper = "special", encoding = "ISOLatin2.enc")
nf <- layout(matrix(1:4, ncol=4), widths=c(4,4,4,2)); #layout.show(nf); 
class_names <- c("Globaltest", "SVM", "CART")
for (i in 1:(length(to_process)-1)) {
  x_var <- c()
  for (j in 1:length(score_locs)) { # Datasets
    x_var <- c(x_var, as.vector(ranks[[j]][[4]]));
  }
  g_var <- rep(norm_methods, length(score_locs) * 42)

  var_less    <- pairw_analysis(x_var, g_var, alt="less",    plot=FALSE, p.adjust=p.adjust.method)
  var_greater <- pairw_analysis(x_var, g_var, alt="greater", plot=FALSE, p.adjust=p.adjust.method)

  x_class <- c()
  for (j in 1:length(score_locs)) { # Datasets
    x_class <- c(x_class, as.vector(ranks[[j]][[i]]));
  }
  g_class <- rep(norm_methods, length(score_locs) * 42)

  class_less    <- pairw_analysis(x_class, g_class, alt="less",    plot=FALSE, p.adjust=p.adjust.method)
  class_greater <- pairw_analysis(x_class, g_class, alt="greater", plot=FALSE, p.adjust=p.adjust.method)

  quadrant_plot_pval_mono(class_greater, class_less, var_greater, var_less, 
                     none_hit, title=paste("Quadrant plot:", class_names[i]), 
                     newplot=FALSE, legend=FALSE)
}

add_legend();

dev.off()


#################################################################################################


levels_list <- list(global_local=c(rep(1,8), rep(2,8)),
                    offset=c(1,1,1,1,2,2,2,2,1,1,1,1,2,2,2,2),
                    centr_disp=c(2,2,2,2,2,1,1,2,2,2,2,2,2,1,1,2)
                   )
paired_list <- list(global_local=TRUE, 
                    offset=FALSE,
                    centr_disp=FALSE
              )
title1_list <- list(global_local="a. Methods: global vs.",
                   offset="b. Offset: non-zero vs.",
                   centr_disp="c. Scaling: central location vs."
              )

title2_list <- list(global_local="local",
                   offset="zero",
                   centr_disp="dispersion"
              )

tmp_values <- list();
for (j in to_process) { 
  tmp <- NULL;
  for (i in 1:length(score_locs)) {
    tmp <- cbind(tmp, ranks[[i]][[j]]);
  }
  tmp_values[[j]] <- tmp;
}
neat_values <- list()
neat_values$var <- tmp_values$CV
neat_values$class <- cbind(tmp_values$GT, tmp_values$SVM, tmp_values$CART)

#x11(width=12, height=6);
#pdf(width=12,height=4)
#postscript("quadr_each_class_vs_variance.eps", width = 12, height = 4,
#           horizontal = FALSE, paper = "special", encoding = "ISOLatin2.enc")
postscript("P_quadr_mono_class_vs_variance_detail.eps", width = (4*length(levels_list))+2, height = 4,
           horizontal = FALSE, paper = "special", encoding = "ISOLatin2.enc")
nf <- layout(matrix(1:(length(levels_list)+1), ncol=(length(levels_list)+1)), 
             widths=c(rep(4,length(levels_list)),2)); #layout.show(nf); 
#par(mfrow=c(1,(length(levels_list)+1)))
for (i in names(levels_list)) {
  quadrant_plot_pval_mono(class_obj_pval_greater, class_obj_pval_less, 
                   var_obj_pval_greater, var_obj_pval_less, none_hit, 
                   title="", newplot=FALSE, legend=FALSE, noplot=TRUE)

  # Calculate p-values and do multiple testing correction with factor = 2.
  pval_var1 <- min(calc_levels_pvals(i, neat_values$var, alt="less")*2, 1)
  pval_var2 <- min(calc_levels_pvals(i, neat_values$var, alt="greater")*2, 1)
  pval_class1 <- min(calc_levels_pvals(i, neat_values$class, alt="less")*2, 1)
  pval_class2 <- min(calc_levels_pvals(i, neat_values$class, alt="greater")*2, 1)

  annotate_mono_quadrant_plot(class_obj_pval_greater, class_obj_pval_less, 
                   var_obj_pval_greater, var_obj_pval_less, none_hit, 
                   levels=levels_list[[i]], paired=paired_list[[i]],
                   pval_x1=pval_class1, pval_x2=pval_class2, 
                   pval_y1=pval_var1, pval_y2=pval_var2,
                   title_part1=title1_list[[i]], title_part2=title2_list[[i]])

}

add_legend();

dev.off()
