# Supplementary material for: Comparison of normalisation methods for surface-enhanced laser desorption and ionisation (SELDI) time-of-flight (TOF) mass spectrometry data
Source: BMC Bioinformatics. 2008 Feb 7;9:88. doi: 10.1186/1471-2105-9-88 (PMC2258289; doi:10.1186/1471-2105-9-88)
Supplement: Additional File 6 — R-code for analysis of results. ZIP-file containing all objective scores for all datasets, normalisation methods and parameter configurations used in the comparison, along with all R-code needed to generate the figures in the paper. [file 1471-2105-9-88-S6.ZIP › README.txt]

Run 'analysis.R' to generate the figures from the paper.
The directories contain scores of all runs for each of the 4 datasets used in the comparison.
The first column in each scores file are just row numbers.
The other 7 are respectively:
1. Baseline correction method used (base_method)
2. Normalisation method used (norm_method)
3. Peak detection/filtering method used (bkg_estim_method)
4. p-value of Globaltest (GT)
5. Leave-one-out crossvalidation error for SVM (SVM)
6. Leave-one-out crossvalidation error for CART (CART)
7. Estimation of coefficient of variation (CV)

-Wouter Meuleman.
