# Supplementary material for: Comparison of normalisation methods for surface-enhanced laser desorption and ionisation (SELDI) time-of-flight (TOF) mass spectrometry data
Source: BMC Bioinformatics. 2008 Feb 7;9:88. doi: 10.1186/1471-2105-9-88 (PMC2258289; doi:10.1186/1471-2105-9-88)
Supplement: Additional File 6 — R-code for analysis of results. ZIP-file containing all objective scores for all datasets, normalisation methods and parameter configurations used in the comparison, along with all R-code needed to generate the figures in the paper. [file 1471-2105-9-88-S6.ZIP › CAMDA_F2/scores.txt]

base_method	norm_method	bkg_estim_method	GT	SVM	CART	CV
1	PROcess	Global MAD	Background smooth	0.497763292400739	46.8253968253968	42.0634920634921	29.3248181636876
2	PROcess	Global MAD	Local mean + SD	0.270572983298286	50	50.7936507936508	68.7137790982082
3	PROcess	Global MAD	Local median + MAD	0.318219890595145	42.0634920634921	48.4126984126984	38.4370394004126
4	PROcess	Global MAD	Local smoothed mean + SD	0.293639424685328	43.6507936507937	53.968253968254	48.0889878772
5	PROcess	Global MAD	Local smoothed median + MAD	0.252364476829006	39.6825396825397	37.3015873015873	33.0240184091896
6	PROcess	Global MAD	No limitation	0.544626230167951	46.8253968253968	62.6984126984127	29.8811344129237
7	bot_spline	Global MAD	Background smooth	0.401630934615756	45.2380952380952	63.4920634920635	36.237481942484
8	bot_spline	Global MAD	Local mean + SD	0.287855256880999	43.6507936507937	42.8571428571429	76.8805002055963
9	bot_spline	Global MAD	Local median + MAD	0.263578893683738	42.8571428571429	48.4126984126984	44.3913171603888
10	bot_spline	Global MAD	Local smoothed mean + SD	0.378356701583859	43.6507936507937	46.8253968253968	64.3712977154642
11	bot_spline	Global MAD	Local smoothed median + MAD	0.337272836004863	38.0952380952381	42.0634920634921	42.9605030528174
12	bot_spline	Global MAD	No limitation	0.393939984164917	44.4444444444444	61.1111111111111	37.1448832675178
13	file	Global MAD	Background smooth	0.590813938824576	49.2063492063492	53.968253968254	33.0037626634016
14	file	Global MAD	Local mean + SD	0.576534180318561	51.5873015873016	45.2380952380952	54.5615192088072
15	file	Global MAD	Local median + MAD	0.470367975629362	43.6507936507937	59.5238095238095	40.313629027206
16	file	Global MAD	Local smoothed mean + SD	0.750260949927142	50	43.6507936507937	46.9612600078937
17	file	Global MAD	Local smoothed median + MAD	0.616661209936853	43.6507936507937	65.8730158730159	40.2282967643735
18	file	Global MAD	No limitation	0.723751739847682	53.1746031746032	59.5238095238095	33.9554085123153
19	lowess	Global MAD	Background smooth	0.112361217999842	42.0634920634921	61.1111111111111	45.0210124433818
20	lowess	Global MAD	Local mean + SD	0.208589449641927	46.8253968253968	45.2380952380952	97.7095567963702
21	lowess	Global MAD	Local median + MAD	0.432727244553056	43.6507936507937	63.4920634920635	44.776912192431
22	lowess	Global MAD	Local smoothed mean + SD	0.570769945767964	50	43.6507936507937	71.2101413800316
23	lowess	Global MAD	Local smoothed median + MAD	0.357295013785996	40.4761904761905	57.1428571428571	40.6854845090378
24	lowess	Global MAD	No limitation	0.161267100011826	42.8571428571429	58.7301587301587	45.0063318587988
25	smooth	Global MAD	Background smooth	0.0543669684156715	39.6825396825397	58.7301587301587	52.4586825414516
26	smooth	Global MAD	Local mean + SD	0.507270474720143	42.8571428571429	47.6190476190476	84.5527678908924
27	smooth	Global MAD	Local median + MAD	0.393825535592504	39.6825396825397	58.7301587301587	55.2538606858149
28	smooth	Global MAD	Local smoothed mean + SD	0.490732011775879	45.2380952380952	49.2063492063492	71.1012686209268
29	smooth	Global MAD	Local smoothed median + MAD	0.357933255054168	43.6507936507937	55.5555555555556	51.0032142228997
30	smooth	Global MAD	No limitation	0.0645392174777908	41.2698412698413	58.7301587301587	53.9548504923106
31	smooth_bot_spline	Global MAD	Background smooth	0.169524839301591	38.8888888888889	52.3809523809524	69.3694961147088
32	smooth_bot_spline	Global MAD	Local mean + SD	0.192317722725949	54.7619047619048	55.5555555555556	84.099272517895
33	smooth_bot_spline	Global MAD	Local median + MAD	0.127296044078684	38.8888888888889	50.7936507936508	51.8687247543946
34	smooth_bot_spline	Global MAD	Local smoothed mean + SD	0.263195213766337	44.4444444444444	34.9206349206349	77.0764353813909
35	smooth_bot_spline	Global MAD	Local smoothed median + MAD	0.166230661624337	44.4444444444444	53.1746031746032	65.8769242570336
36	smooth_bot_spline	Global MAD	No limitation	0.218949740918359	42.0634920634921	45.2380952380952	69.5262971459688
37	smooth_spline	Global MAD	Background smooth	0.195817155054762	42.8571428571429	29.3650793650794	56.2862342912477
38	smooth_spline	Global MAD	Local mean + SD	0.443004213888907	47.6190476190476	58.7301587301587	75.6619843345362
39	smooth_spline	Global MAD	Local median + MAD	0.302980029463013	36.5079365079365	34.1269841269841	55.1164788019168
40	smooth_spline	Global MAD	Local smoothed mean + SD	0.472167869689682	51.5873015873016	47.6190476190476	74.0874955402439
41	smooth_spline	Global MAD	Local smoothed median + MAD	0.353782942060969	38.0952380952381	47.6190476190476	54.4486873463161
42	smooth_spline	Global MAD	No limitation	0.195910778545212	41.2698412698413	30.1587301587302	56.2862280916891
43	PROcess	Global mean	Background smooth	0.494119527632269	38.0952380952381	46.8253968253968	27.2354566738733
44	PROcess	Global mean	Local mean + SD	0.402092023493385	50	49.2063492063492	73.102614990402
45	PROcess	Global mean	Local median + MAD	0.232760673133385	46.8253968253968	39.6825396825397	37.1398759191813
46	PROcess	Global mean	Local smoothed mean + SD	0.223306239040158	42.8571428571429	38.0952380952381	49.2543219946726
47	PROcess	Global mean	Local smoothed median + MAD	0.118387283880634	46.031746031746	44.4444444444444	30.6772995702458
48	PROcess	Global mean	No limitation	0.554270999911696	42.0634920634921	38.0952380952381	27.9096570041228
49	bot_spline	Global mean	Background smooth	0.0422898708322981	43.6507936507937	34.9206349206349	35.4715184829155
50	bot_spline	Global mean	Local mean + SD	0.156964944386175	43.6507936507937	37.3015873015873	74.9176894976733
51	bot_spline	Global mean	Local median + MAD	0.145122761162792	38.8888888888889	53.968253968254	43.9985498166556
52	bot_spline	Global mean	Local smoothed mean + SD	0.212639463154214	45.2380952380952	44.4444444444444	63.1271204952057
53	bot_spline	Global mean	Local smoothed median + MAD	0.165007123268406	42.8571428571429	61.9047619047619	42.3122791646995
54	bot_spline	Global mean	No limitation	0.0893264293925457	42.0634920634921	42.0634920634921	36.3990776710055
55	file	Global mean	Background smooth	0.370518831783422	45.2380952380952	34.1269841269841	32.2601341718464
56	file	Global mean	Local mean + SD	0.575176740622893	53.1746031746032	38.8888888888889	55.3942667343362
57	file	Global mean	Local median + MAD	0.448799808807448	46.8253968253968	46.8253968253968	40.9972430603071
58	file	Global mean	Local smoothed mean + SD	0.717260056738804	51.5873015873016	51.5873015873016	47.9463286481297
59	file	Global mean	Local smoothed median + MAD	0.572165940721005	49.2063492063492	50	40.3828428301202
60	file	Global mean	No limitation	0.580594007304003	46.031746031746	33.3333333333333	33.2461678385471
61	lowess	Global mean	Background smooth	0.272954730737648	50	41.2698412698413	189.301766919703
62	lowess	Global mean	Local mean + SD	0.0130562901179328	46.8253968253968	54.7619047619048	104.95355124243
63	lowess	Global mean	Local median + MAD	0.50040729546942	45.2380952380952	42.8571428571429	120.253423000378
64	lowess	Global mean	Local smoothed mean + SD	0.082695495821121	45.2380952380952	47.6190476190476	111.362553877008
65	lowess	Global mean	Local smoothed median + MAD	0.597621440834649	40.4761904761905	44.4444444444444	124.619039591521
66	lowess	Global mean	No limitation	0.284203112057143	47.6190476190476	39.6825396825397	189.892841264404
67	smooth	Global mean	Background smooth	0.20857181781336	43.6507936507937	50	54.7325398678736
68	smooth	Global mean	Local mean + SD	0.418895004609754	50.7936507936508	39.6825396825397	85.5624386776077
69	smooth	Global mean	Local median + MAD	0.422909759700743	39.6825396825397	63.4920634920635	56.1500024720468
70	smooth	Global mean	Local smoothed mean + SD	0.440678409868156	46.8253968253968	43.6507936507937	73.020634181873
71	smooth	Global mean	Local smoothed median + MAD	0.40523380889255	43.6507936507937	38.8888888888889	52.6077697667087
72	smooth	Global mean	No limitation	0.222922847098217	42.8571428571429	47.6190476190476	56.2557804221945
73	smooth_bot_spline	Global mean	Background smooth	0.551316106346369	44.4444444444444	54.7619047619048	49.1350744984652
74	smooth_bot_spline	Global mean	Local mean + SD	0.313807016354763	49.2063492063492	55.5555555555556	86.2411807158167
75	smooth_bot_spline	Global mean	Local median + MAD	0.144646226454638	42.0634920634921	57.1428571428571	49.0388755210491
76	smooth_bot_spline	Global mean	Local smoothed mean + SD	0.365728851960856	48.4126984126984	48.4126984126984	78.610385817526
77	smooth_bot_spline	Global mean	Local smoothed median + MAD	0.171556060254811	45.2380952380952	58.7301587301587	51.8655578168078
78	smooth_bot_spline	Global mean	No limitation	0.589663410215174	41.2698412698413	64.2857142857143	49.6473907448877
79	smooth_spline	Global mean	Background smooth	0.484349875611612	48.4126984126984	46.8253968253968	60.0252029643389
80	smooth_spline	Global mean	Local mean + SD	0.358376197507958	49.2063492063492	40.4761904761905	80.5106658622464
81	smooth_spline	Global mean	Local median + MAD	0.324313758721613	38.8888888888889	41.2698412698413	56.0522253958762
82	smooth_spline	Global mean	Local smoothed mean + SD	0.36135486283825	48.4126984126984	52.3809523809524	78.3962622495107
83	smooth_spline	Global mean	Local smoothed median + MAD	0.362873887630637	39.6825396825397	38.0952380952381	55.605463817926
84	smooth_spline	Global mean	No limitation	0.48453348550226	50	42.0634920634921	60.0252016927773
85	PROcess	Global mean SD	Background smooth	0.348590499735051	37.3015873015873	30.1587301587302	32.230610260474
86	PROcess	Global mean SD	Local mean + SD	0.389274990425035	48.4126984126984	56.3492063492063	74.3015859764401
87	PROcess	Global mean SD	Local median + MAD	0.205621172442965	44.4444444444444	30.952380952381	39.4976672522043
88	PROcess	Global mean SD	Local smoothed mean + SD	0.175768313443284	41.2698412698413	37.3015873015873	49.3868038375744
89	PROcess	Global mean SD	Local smoothed median + MAD	0.092563984455829	44.4444444444444	39.6825396825397	33.0660195443945
90	PROcess	Global mean SD	No limitation	0.410524926337602	39.6825396825397	30.1587301587302	33.0394421287846
91	bot_spline	Global mean SD	Background smooth	0.0370933669657302	42.0634920634921	36.5079365079365	42.1285907945829
92	bot_spline	Global mean SD	Local mean + SD	0.067430912086403	47.6190476190476	36.5079365079365	72.4468600579964
93	bot_spline	Global mean SD	Local median + MAD	0.0666528608230354	38.8888888888889	33.3333333333333	44.6721819764443
94	bot_spline	Global mean SD	Local smoothed mean + SD	0.0882181071310143	42.8571428571429	45.2380952380952	60.6826252432224
95	bot_spline	Global mean SD	Local smoothed median + MAD	0.0669682922801138	39.6825396825397	31.7460317460317	43.7281235117288
96	bot_spline	Global mean SD	No limitation	0.0453641689245401	42.0634920634921	38.8888888888889	42.9573510682255
97	file	Global mean SD	Background smooth	0.0810553647559973	44.4444444444444	51.5873015873016	39.3322846348677
98	file	Global mean SD	Local mean + SD	0.29875417077471	55.5555555555556	48.4126984126984	51.0799772069128
99	file	Global mean SD	Local median + MAD	0.224397157117871	47.6190476190476	49.2063492063492	40.8410070004692
100	file	Global mean SD	Local smoothed mean + SD	0.334985694454088	46.8253968253968	53.968253968254	44.7964132341998
101	file	Global mean SD	Local smoothed median + MAD	0.285513636837853	45.2380952380952	50.7936507936508	41.3900849134478
102	file	Global mean SD	No limitation	0.0968949816633432	44.4444444444444	42.8571428571429	40.2487843230963
103	lowess	Global mean SD	Background smooth	0.513973812102325	34.9206349206349	53.1746031746032	44.0589365987388
104	lowess	Global mean SD	Local mean + SD	0.243672956923974	46.8253968253968	61.9047619047619	94.6100538346667
105	lowess	Global mean SD	Local median + MAD	0.430688432391906	46.8253968253968	50.7936507936508	41.0373710256521
106	lowess	Global mean SD	Local smoothed mean + SD	0.628932714774972	52.3809523809524	47.6190476190476	69.58407993152
107	lowess	Global mean SD	Local smoothed median + MAD	0.332427902434014	43.6507936507937	50	37.8873533860442
108	lowess	Global mean SD	No limitation	0.526672988568188	36.5079365079365	44.4444444444444	44.087406729724
109	smooth	Global mean SD	Background smooth	0.0731287989324739	38.0952380952381	36.5079365079365	51.733589371629
110	smooth	Global mean SD	Local mean + SD	0.2554696050172	47.6190476190476	51.5873015873016	69.5790134994502
111	smooth	Global mean SD	Local median + MAD	0.203417779355447	38.8888888888889	62.6984126984127	49.1630187752059
112	smooth	Global mean SD	Local smoothed mean + SD	0.248755502671029	46.031746031746	44.4444444444444	59.5146515690515
113	smooth	Global mean SD	Local smoothed median + MAD	0.171761389054989	39.6825396825397	35.7142857142857	47.1794644240859
114	smooth	Global mean SD	No limitation	0.07630765474152	40.4761904761905	38.8888888888889	52.2697560353235
115	smooth_bot_spline	Global mean SD	Background smooth	0.381793877964265	43.6507936507937	46.8253968253968	50.1355011919378
116	smooth_bot_spline	Global mean SD	Local mean + SD	0.34022236444023	46.031746031746	50.7936507936508	84.4058714906449
117	smooth_bot_spline	Global mean SD	Local median + MAD	0.183383026192726	41.2698412698413	37.3015873015873	54.1229891611008
118	smooth_bot_spline	Global mean SD	Local smoothed mean + SD	0.393853564123744	51.5873015873016	52.3809523809524	74.9867548615715
119	smooth_bot_spline	Global mean SD	Local smoothed median + MAD	0.2109345083765	38.8888888888889	34.9206349206349	52.0807012703817
120	smooth_bot_spline	Global mean SD	No limitation	0.362647161664557	47.6190476190476	59.5238095238095	50.9807677128915
121	smooth_spline	Global mean SD	Background smooth	0.0417254225635747	46.031746031746	32.5396825396825	54.8454197770114
122	smooth_spline	Global mean SD	Local mean + SD	0.234850662238926	46.8253968253968	55.5555555555556	61.1621287742333
123	smooth_spline	Global mean SD	Local median + MAD	0.0754942179725534	36.5079365079365	57.1428571428571	48.1263091311121
124	smooth_spline	Global mean SD	Local smoothed mean + SD	0.197126844004831	51.5873015873016	57.1428571428571	60.4260241401112
125	smooth_spline	Global mean SD	Local smoothed median + MAD	0.075173842092469	39.6825396825397	56.3492063492063	48.143900516045
126	smooth_spline	Global mean SD	No limitation	0.0417254225635747	44.4444444444444	34.9206349206349	54.8454197770114
127	PROcess	Global median	Background smooth	0.557756137198571	47.6190476190476	50.7936507936508	30.2061751282551
128	PROcess	Global median	Local mean + SD	0.261869648784744	51.5873015873016	53.968253968254	68.7707977557686
129	PROcess	Global median	Local median + MAD	0.353306678095423	43.6507936507937	45.2380952380952	39.2227011136763
130	PROcess	Global median	Local smoothed mean + SD	0.342426459280546	46.8253968253968	41.2698412698413	48.5243056306739
131	PROcess	Global median	Local smoothed median + MAD	0.301429278822771	40.4761904761905	51.5873015873016	34.0508220422362
132	PROcess	Global median	No limitation	0.58737319060178	43.6507936507937	35.7142857142857	30.721238182619
133	bot_spline	Global median	Background smooth	0.459102827752928	44.4444444444444	48.4126984126984	36.4453125983087
134	bot_spline	Global median	Local mean + SD	0.283123614227906	44.4444444444444	50.7936507936508	76.9826517652416
135	bot_spline	Global median	Local median + MAD	0.289884186890217	41.2698412698413	42.8571428571429	43.4797067396365
136	bot_spline	Global median	Local smoothed mean + SD	0.377909393455687	46.031746031746	41.2698412698413	64.0346763178398
137	bot_spline	Global median	Local smoothed median + MAD	0.364809372857936	39.6825396825397	40.4761904761905	42.3097405671844
138	bot_spline	Global median	No limitation	0.421811494248253	42.8571428571429	53.968253968254	37.3299888098917
139	file	Global median	Background smooth	0.609861403693151	46.8253968253968	43.6507936507937	33.1029956450736
140	file	Global median	Local mean + SD	0.584196927961694	47.6190476190476	59.5238095238095	54.4456990033996
141	file	Global median	Local median + MAD	0.496667828587662	46.031746031746	47.6190476190476	39.2581236682771
142	file	Global median	Local smoothed mean + SD	0.741212322304115	53.1746031746032	50.7936507936508	46.0583838991694
143	file	Global median	Local smoothed median + MAD	0.630227930897824	40.4761904761905	54.7619047619048	39.565005675456
144	file	Global median	No limitation	0.723908276965787	49.2063492063492	47.6190476190476	34.032795533757
145	lowess	Global median	Background smooth	0.421898359382901	42.8571428571429	51.5873015873016	65.7557444219574
146	lowess	Global median	Local median + MAD	0.228591945505702	36.5079365079365	42.0634920634921	64.3582394543179
147	lowess	Global median	Local smoothed mean + SD	0.48714109766931	40.4761904761905	45.2380952380952	61.9797632226421
148	lowess	Global median	Local smoothed median + MAD	0.25101003117289	38.8888888888889	39.6825396825397	64.446087759836
149	lowess	Global median	No limitation	0.424536118841818	44.4444444444444	46.031746031746	65.7851904658247
150	smooth	Global median	Background smooth	0.0192343159787306	43.6507936507937	33.3333333333333	45.3952244694153
151	smooth	Global median	Local median + MAD	0.0692671252521584	39.6825396825397	42.0634920634921	34.6084994477882
152	smooth	Global median	Local smoothed median + MAD	0.0379642030139733	40.4761904761905	46.8253968253968	34.7903828963484
153	smooth	Global median	No limitation	0.0194467443017383	43.6507936507937	32.5396825396825	45.4079637696162
154	smooth_bot_spline	Global median	Background smooth	0.227943785156466	42.0634920634921	53.968253968254	70.2457253086585
155	smooth_bot_spline	Global median	Local mean + SD	0.183111387423303	50.7936507936508	53.968253968254	83.7498692057218
156	smooth_bot_spline	Global median	Local median + MAD	0.145180932572368	36.5079365079365	41.2698412698413	52.4776601417939
157	smooth_bot_spline	Global median	Local smoothed mean + SD	0.253604082115499	47.6190476190476	43.6507936507937	76.8967590151339
158	smooth_bot_spline	Global median	Local smoothed median + MAD	0.186999390216264	42.8571428571429	43.6507936507937	66.7319972450828
159	smooth_bot_spline	Global median	No limitation	0.252088199661251	41.2698412698413	58.7301587301587	70.3799790661239
160	smooth_spline	Global median	Background smooth	0.0451142751076505	37.3015873015873	44.4444444444444	49.2436166660834
161	smooth_spline	Global median	Local median + MAD	0.257562855513325	45.2380952380952	53.968253968254	36.815367143791
162	smooth_spline	Global median	Local smoothed median + MAD	0.154555963480985	46.8253968253968	46.8253968253968	37.1036518819721
163	smooth_spline	Global median	No limitation	0.0452130924869022	36.5079365079365	39.6825396825397	49.2436734092944
700	lowess	Global median	Local mean + SD	Inf	Inf	Inf	Inf
701	smooth	Global median	Local mean + SD	Inf	Inf	Inf	Inf
702	smooth	Global median	Local smoothed mean + SD	Inf	Inf	Inf	Inf
703	smooth_spline	Global median	Local mean + SD	Inf	Inf	Inf	Inf
704	smooth_spline	Global median	Local smoothed mean + SD	Inf	Inf	Inf	Inf
164	PROcess	Global median MAD	Background smooth	0.479141494891898	46.8253968253968	59.5238095238095	30.8193993851701
165	PROcess	Global median MAD	Local mean + SD	0.270503876216318	49.2063492063492	46.8253968253968	70.3155442926333
166	PROcess	Global median MAD	Local median + MAD	0.319559503858338	42.8571428571429	48.4126984126984	39.6089074867925
167	PROcess	Global median MAD	Local smoothed mean + SD	0.294925539712819	45.2380952380952	60.3174603174603	49.0463116332421
168	PROcess	Global median MAD	Local smoothed median + MAD	0.251044645958665	42.8571428571429	40.4761904761905	33.9513968651218
169	PROcess	Global median MAD	No limitation	0.45266687395649	46.031746031746	54.7619047619048	31.4519996223484
170	bot_spline	Global median MAD	Background smooth	0.401785018882432	46.8253968253968	34.9206349206349	38.2484097775606
171	bot_spline	Global median MAD	Local mean + SD	0.288223265734619	46.031746031746	40.4761904761905	78.436202587318
172	bot_spline	Global median MAD	Local median + MAD	0.26645858250749	43.6507936507937	50	45.5005202193657
173	bot_spline	Global median MAD	Local smoothed mean + SD	0.378708128417337	43.6507936507937	46.031746031746	65.5417489061513
174	bot_spline	Global median MAD	Local smoothed median + MAD	0.339714384402997	37.3015873015873	43.6507936507937	44.0616227506665
175	bot_spline	Global median MAD	No limitation	0.378184494968499	44.4444444444444	47.6190476190476	39.1399191075448
176	file	Global median MAD	Background smooth	0.555000058019345	49.2063492063492	57.936507936508	35.4857599185279
177	file	Global median MAD	Local mean + SD	0.57638137338234	52.3809523809524	43.6507936507937	55.7904389052935
178	file	Global median MAD	Local median + MAD	0.471136083052755	45.2380952380952	50.7936507936508	41.5399260508699
179	file	Global median MAD	Local smoothed mean + SD	0.750022941243664	51.5873015873016	45.2380952380952	47.9915350247028
180	file	Global median MAD	Local smoothed median + MAD	0.617760950827406	45.2380952380952	46.8253968253968	41.5749099625847
181	file	Global median MAD	No limitation	0.573592262202807	50.7936507936508	68.2539682539683	37.2444872689206
182	lowess	Global median MAD	Background smooth	0.125319156008986	42.8571428571429	52.3809523809524	44.9673511792932
183	lowess	Global median MAD	Local mean + SD	0.208491185255558	47.6190476190476	50	97.6755400059684
184	lowess	Global median MAD	Local median + MAD	0.432667326728629	42.8571428571429	60.3174603174603	44.7454793134592
185	lowess	Global median MAD	Local smoothed mean + SD	0.570764459206424	49.2063492063492	42.8571428571429	71.1781083059236
186	lowess	Global median MAD	Local smoothed median + MAD	0.357599176736283	41.2698412698413	61.9047619047619	40.6553971299949
187	lowess	Global median MAD	No limitation	0.150018009217206	41.2698412698413	55.5555555555556	44.9237442528551
188	smooth	Global median MAD	Background smooth	0.073710453643643	41.2698412698413	46.031746031746	53.8654887770658
189	smooth	Global median MAD	Local mean + SD	0.507821121252604	45.2380952380952	48.4126984126984	84.4487274764401
190	smooth	Global median MAD	Local median + MAD	0.393477185508427	38.0952380952381	59.5238095238095	55.1281161884403
191	smooth	Global median MAD	Local smoothed mean + SD	0.490943503898153	44.4444444444444	47.6190476190476	71.0107306948707
192	smooth	Global median MAD	Local smoothed median + MAD	0.357454850153514	42.8571428571429	52.3809523809524	50.8826516758864
193	smooth	Global median MAD	No limitation	0.0664978692293638	39.6825396825397	65.8730158730159	52.2989135242916
194	smooth_bot_spline	Global median MAD	Background smooth	0.158320368980964	41.2698412698413	44.4444444444444	73.0282597924749
195	smooth_bot_spline	Global median MAD	Local mean + SD	0.192250892598248	55.5555555555556	51.5873015873016	85.3240313438726
196	smooth_bot_spline	Global median MAD	Local median + MAD	0.128857156117681	38.0952380952381	52.3809523809524	53.426035719315
197	smooth_bot_spline	Global median MAD	Local smoothed mean + SD	0.263240594518632	46.031746031746	37.3015873015873	78.3086786039279
198	smooth_bot_spline	Global median MAD	Local smoothed median + MAD	0.167737250151344	43.6507936507937	54.7619047619048	67.8251725179676
199	smooth_bot_spline	Global median MAD	No limitation	0.102732786513648	39.6825396825397	61.9047619047619	73.4410337160276
200	smooth_spline	Global median MAD	Background smooth	0.200864572506867	40.4761904761905	31.7460317460317	56.1397858511702
201	smooth_spline	Global median MAD	Local mean + SD	0.442958510474576	50	61.1111111111111	75.6129627516477
202	smooth_spline	Global median MAD	Local median + MAD	0.303006176923878	36.5079365079365	34.1269841269841	55.0522958171829
203	smooth_spline	Global median MAD	Local smoothed mean + SD	0.47221746155131	51.5873015873016	52.3809523809524	74.0342959079934
204	smooth_spline	Global median MAD	Local smoothed median + MAD	0.354032277252784	38.0952380952381	44.4444444444444	54.3841777442355
205	smooth_spline	Global median MAD	No limitation	0.195687256500258	42.8571428571429	30.1587301587302	56.1796525679632
206	PROcess	Global median quantile	Background smooth	0.437453490540297	42.0634920634921	57.936507936508	29.0606676509338
207	PROcess	Global median quantile	Local mean + SD	0.358031340257562	51.5873015873016	48.4126984126984	75.9577480903602
208	PROcess	Global median quantile	Local median + MAD	0.286841035083128	46.8253968253968	46.031746031746	38.9582431739127
209	PROcess	Global median quantile	Local smoothed mean + SD	0.296901909803727	41.2698412698413	42.8571428571429	51.2800566607398
210	PROcess	Global median quantile	Local smoothed median + MAD	0.161325727545976	43.6507936507937	38.0952380952381	31.8590208925964
211	PROcess	Global median quantile	No limitation	0.413266007138147	44.4444444444444	72.2222222222222	29.7877633366137
212	bot_spline	Global median quantile	Background smooth	0.31131561523202	44.4444444444444	46.8253968253968	38.7243957284708
213	bot_spline	Global median quantile	Local mean + SD	0.280606441683431	46.8253968253968	38.0952380952381	79.1500484685028
214	bot_spline	Global median quantile	Local median + MAD	0.205768541498299	41.2698412698413	46.031746031746	48.5083125386849
215	bot_spline	Global median quantile	Local smoothed mean + SD	0.359085387572502	41.2698412698413	45.2380952380952	67.3604233565577
216	bot_spline	Global median quantile	Local smoothed median + MAD	0.266461212834344	40.4761904761905	48.4126984126984	46.465551430192
217	bot_spline	Global median quantile	No limitation	0.295908947132629	42.0634920634921	57.1428571428571	39.6412768810298
218	file	Global median quantile	Background smooth	0.503004726502054	45.2380952380952	36.5079365079365	35.8687656144704
219	file	Global median quantile	Local mean + SD	0.597379053775965	55.5555555555556	47.6190476190476	59.8066192385893
220	file	Global median quantile	Local median + MAD	0.457738135722614	46.8253968253968	69.047619047619	45.3945210915055
221	file	Global median quantile	Local smoothed mean + SD	0.777347989482734	50.7936507936508	49.2063492063492	52.5028260074767
222	file	Global median quantile	Local smoothed median + MAD	0.61055372579444	52.3809523809524	48.4126984126984	44.3680816103546
223	file	Global median quantile	No limitation	0.52819577276235	49.2063492063492	53.1746031746032	37.6780027724356
224	lowess	Global median quantile	Background smooth	0.12533446307897	42.8571428571429	50	44.9757304407591
225	lowess	Global median quantile	Local mean + SD	0.2107615040394	47.6190476190476	49.2063492063492	97.6066945228418
226	lowess	Global median quantile	Local median + MAD	0.431795453368843	42.8571428571429	52.3809523809524	44.751341053879
227	lowess	Global median quantile	Local smoothed mean + SD	0.57311801768661	47.6190476190476	42.8571428571429	71.126789939496
228	lowess	Global median quantile	Local smoothed median + MAD	0.356174267509795	39.6825396825397	61.1111111111111	40.6677560638397
229	lowess	Global median quantile	No limitation	0.150087041207938	42.0634920634921	51.5873015873016	44.9320766058832
230	smooth	Global median quantile	Background smooth	0.0674578572462948	40.4761904761905	46.031746031746	53.604322935684
231	smooth	Global median quantile	Local mean + SD	0.501654725055456	41.2698412698413	47.6190476190476	83.5970892053064
232	smooth	Global median quantile	Local median + MAD	0.391263616573298	40.4761904761905	55.5555555555556	54.6528726912663
233	smooth	Global median quantile	Local smoothed mean + SD	0.485696696307406	45.2380952380952	53.968253968254	70.3142338301788
234	smooth	Global median quantile	Local smoothed median + MAD	0.357353606316881	42.0634920634921	46.8253968253968	50.5269101981536
235	smooth	Global median quantile	No limitation	0.0606808239363403	40.4761904761905	57.936507936508	52.1012295520068
236	smooth_bot_spline	Global median quantile	Background smooth	0.138961534892116	37.3015873015873	59.5238095238095	70.1333008193502
237	smooth_bot_spline	Global median quantile	Local mean + SD	0.305687799803806	46.031746031746	54.7619047619048	87.8511425155592
238	smooth_bot_spline	Global median quantile	Local median + MAD	0.108955639791724	39.6825396825397	47.6190476190476	52.3337970299808
239	smooth_bot_spline	Global median quantile	Local smoothed mean + SD	0.345940208847287	44.4444444444444	41.2698412698413	79.867879005781
240	smooth_bot_spline	Global median quantile	Local smoothed median + MAD	0.142859307080559	44.4444444444444	46.8253968253968	65.658826032472
241	smooth_bot_spline	Global median quantile	No limitation	0.085103693468323	40.4761904761905	57.936507936508	70.5883579615704
242	smooth_spline	Global median quantile	Background smooth	0.201176130154138	42.0634920634921	30.1587301587302	56.1314620354077
243	smooth_spline	Global median quantile	Local mean + SD	0.442782192526097	51.5873015873016	57.1428571428571	75.5867613839861
244	smooth_spline	Global median quantile	Local median + MAD	0.303442209758485	38.8888888888889	35.7142857142857	55.0412431402727
245	smooth_spline	Global median quantile	Local smoothed mean + SD	0.472385065134961	51.5873015873016	53.1746031746032	74.0111850283482
246	smooth_spline	Global median quantile	Local smoothed median + MAD	0.354571926489398	38.8888888888889	46.031746031746	54.3715221245717
247	smooth_spline	Global median quantile	No limitation	0.196008552602733	41.2698412698413	30.1587301587302	56.171337649457
248	PROcess	Global min range	Background smooth	0.623989606223428	46.8253968253968	41.2698412698413	33.2078272114477
249	PROcess	Global min range	Local mean + SD	0.46828671550973	44.4444444444444	48.4126984126984	35.877038521036
250	PROcess	Global min range	Local median + MAD	0.399641214626967	41.2698412698413	45.2380952380952	32.0845641033299
251	PROcess	Global min range	Local smoothed mean + SD	0.189510056414736	42.8571428571429	34.9206349206349	32.9188858059528
252	PROcess	Global min range	Local smoothed median + MAD	0.318191088309918	36.5079365079365	50	31.900067384198
253	PROcess	Global min range	No limitation	0.657779821905326	46.8253968253968	49.2063492063492	33.7432577313171
254	bot_spline	Global min range	Background smooth	0.00954408081205606	42.0634920634921	28.5714285714286	49.9801789279944
255	bot_spline	Global min range	Local mean + SD	0.0165782298892683	53.1746031746032	57.1428571428571	48.5848144154213
256	bot_spline	Global min range	Local median + MAD	0.0149056304223583	41.2698412698413	37.3015873015873	47.6338852600229
257	bot_spline	Global min range	Local smoothed mean + SD	0.0533191588625806	47.6190476190476	38.8888888888889	47.2351659053229
258	bot_spline	Global min range	Local smoothed median + MAD	0.0146541657390491	40.4761904761905	42.0634920634921	47.7840538147874
259	bot_spline	Global min range	No limitation	0.010148538690415	42.8571428571429	32.5396825396825	51.612002745828
260	file	Global min range	Background smooth	0.0715534060761472	47.6190476190476	50	53.1663560146343
261	file	Global min range	Local mean + SD	0.121961378234809	46.031746031746	43.6507936507937	49.1747028965303
262	file	Global min range	Local median + MAD	0.104115396020728	40.4761904761905	49.2063492063492	49.3377949766705
263	file	Global min range	Local smoothed mean + SD	0.132590377412663	43.6507936507937	61.1111111111111	48.2208493986609
264	file	Global min range	Local smoothed median + MAD	0.106468412666348	41.2698412698413	53.968253968254	51.4374172275504
265	file	Global min range	No limitation	0.0817038400625171	49.2063492063492	53.968253968254	53.8111972313697
266	lowess	Global min range	Background smooth	0.038700769255887	42.8571428571429	46.031746031746	29.8519318938846
267	lowess	Global min range	Local mean + SD	0.305957920529348	47.6190476190476	39.6825396825397	24.4531398256673
268	lowess	Global min range	Local median + MAD	0.0460973569703969	45.2380952380952	48.4126984126984	29.3706374730305
269	lowess	Global min range	Local smoothed mean + SD	0.217728097964782	46.8253968253968	43.6507936507937	26.688578841884
270	lowess	Global min range	Local smoothed median + MAD	0.0473920968626909	44.4444444444444	51.5873015873016	29.7154414075841
271	lowess	Global min range	No limitation	0.0366504695985461	46.031746031746	38.0952380952381	30.0152379918051
272	smooth	Global min range	Background smooth	0.190280527658936	44.4444444444444	34.1269841269841	40.8538266725907
273	smooth	Global min range	Local mean + SD	0.236428551998774	46.8253968253968	60.3174603174603	33.6485966089768
274	smooth	Global min range	Local median + MAD	0.194764756869338	45.2380952380952	52.3809523809524	39.1680307078889
275	smooth	Global min range	Local smoothed mean + SD	0.25358656563177	52.3809523809524	44.4444444444444	36.284499142279
276	smooth	Global min range	Local smoothed median + MAD	0.185285772204457	46.8253968253968	47.6190476190476	40.018449590527
277	smooth	Global min range	No limitation	0.195189656181556	45.2380952380952	44.4444444444444	41.0006186575325
278	smooth_bot_spline	Global min range	Background smooth	0.335225732486411	47.6190476190476	50.7936507936508	52.7140102653895
279	smooth_bot_spline	Global min range	Local mean + SD	0.519664223616624	46.8253968253968	46.8253968253968	42.2352679985732
280	smooth_bot_spline	Global min range	Local median + MAD	0.264999651973551	46.031746031746	47.6190476190476	48.4339494565737
281	smooth_bot_spline	Global min range	Local smoothed mean + SD	0.379435611648314	51.5873015873016	40.4761904761905	43.5002864589217
282	smooth_bot_spline	Global min range	Local smoothed median + MAD	0.272429630459614	47.6190476190476	48.4126984126984	48.1623447478008
283	smooth_bot_spline	Global min range	No limitation	0.348290937592767	46.8253968253968	61.9047619047619	54.4724232836386
284	smooth_spline	Global min range	Background smooth	0.210125606157516	51.5873015873016	41.2698412698413	40.3067173960588
285	smooth_spline	Global min range	Local mean + SD	0.213608135180873	50	59.5238095238095	34.3282629415076
286	smooth_spline	Global min range	Local median + MAD	0.180318924235961	52.3809523809524	38.0952380952381	37.8878968636683
287	smooth_spline	Global min range	Local smoothed mean + SD	0.219123898345321	50.7936507936508	46.031746031746	35.2512384551016
288	smooth_spline	Global min range	Local smoothed median + MAD	0.178593176350437	54.7619047619048	41.2698412698413	38.34846959153
289	smooth_spline	Global min range	No limitation	0.214985601915698	53.968253968254	54.7619047619048	40.4107918487731
290	PROcess	Global SD	Background smooth	0.607091539609827	33.3333333333333	33.3333333333333	27.8763100911379
291	PROcess	Global SD	Local mean + SD	0.38563971946179	47.6190476190476	54.7619047619048	68.3363301971298
292	PROcess	Global SD	Local median + MAD	0.216975075211055	45.2380952380952	33.3333333333333	35.8131245061153
293	PROcess	Global SD	Local smoothed mean + SD	0.174959369716732	38.0952380952381	37.3015873015873	46.1218321965036
294	PROcess	Global SD	Local smoothed median + MAD	0.101556683314162	43.6507936507937	43.6507936507937	30.2552339326318
295	PROcess	Global SD	No limitation	0.652882625837766	37.3015873015873	32.5396825396825	28.5593557376088
296	bot_spline	Global SD	Background smooth	0.0145598024990446	42.0634920634921	58.7301587301587	36.1971123592524
297	bot_spline	Global SD	Local mean + SD	0.0651922322942885	46.031746031746	47.6190476190476	67.438487437777
298	bot_spline	Global SD	Local median + MAD	0.0688670886204765	38.0952380952381	34.1269841269841	41.3442599628754
299	bot_spline	Global SD	Local smoothed mean + SD	0.0864119248128392	42.0634920634921	48.4126984126984	57.0426687524975
300	bot_spline	Global SD	Local smoothed median + MAD	0.0639585672524288	38.0952380952381	33.3333333333333	40.3820331574316
301	bot_spline	Global SD	No limitation	0.0212645662448013	41.2698412698413	63.4920634920635	37.0595671190116
302	file	Global SD	Background smooth	0.0442137108212707	45.2380952380952	56.3492063492063	33.5523502187451
303	file	Global SD	Local mean + SD	0.272163565378984	53.1746031746032	50.7936507936508	48.1147714116652
304	file	Global SD	Local median + MAD	0.213439023893314	48.4126984126984	58.7301587301587	37.8497502451542
305	file	Global SD	Local smoothed mean + SD	0.311059454228441	46.031746031746	45.2380952380952	42.331058286278
306	file	Global SD	Local smoothed median + MAD	0.239962658736014	46.8253968253968	63.4920634920635	38.0940905853804
307	file	Global SD	No limitation	0.073963728306487	46.031746031746	50	34.4579751019533
308	lowess	Global SD	Background smooth	0.56226420853962	38.0952380952381	58.7301587301587	43.7516022102034
309	lowess	Global SD	Local mean + SD	0.242441704787254	47.6190476190476	57.1428571428571	94.4201732055552
310	lowess	Global SD	Local median + MAD	0.42330617781681	44.4444444444444	38.0952380952381	40.8366533624465
311	lowess	Global SD	Local smoothed mean + SD	0.626070947869518	54.7619047619048	54.7619047619048	69.3964312997239
312	lowess	Global SD	Local smoothed median + MAD	0.331100109126604	42.0634920634921	52.3809523809524	37.691253705568
313	lowess	Global SD	No limitation	0.587642914868787	38.0952380952381	42.8571428571429	43.7314703076998
314	smooth	Global SD	Background smooth	0.0754914529841765	39.6825396825397	38.8888888888889	51.693888511537
315	smooth	Global SD	Local mean + SD	0.255273238849933	47.6190476190476	51.5873015873016	69.5549411303808
316	smooth	Global SD	Local median + MAD	0.203227566479398	38.0952380952381	59.5238095238095	49.1388814653021
317	smooth	Global SD	Local smoothed mean + SD	0.248666798300167	46.8253968253968	45.2380952380952	59.4957845372221
318	smooth	Global SD	Local smoothed median + MAD	0.171608260690391	39.6825396825397	34.9206349206349	47.1562147255326
319	smooth	Global SD	No limitation	0.08129943339339	40.4761904761905	38.8888888888889	52.2219306779797
320	smooth_bot_spline	Global SD	Background smooth	0.474584636431706	42.8571428571429	43.6507936507937	43.9586159210523
321	smooth_bot_spline	Global SD	Local mean + SD	0.345429097329761	47.6190476190476	53.1746031746032	79.986357265199
322	smooth_bot_spline	Global SD	Local median + MAD	0.214900118314304	39.6825396825397	44.4444444444444	49.6112392504284
323	smooth_bot_spline	Global SD	Local smoothed mean + SD	0.326162222036346	51.5873015873016	64.2857142857143	74.2475054631486
324	smooth_bot_spline	Global SD	Local smoothed median + MAD	0.241411866591255	45.2380952380952	48.4126984126984	47.5765311011078
325	smooth_bot_spline	Global SD	No limitation	0.511702149241254	42.0634920634921	58.7301587301587	44.6296986101159
326	smooth_spline	Global SD	Background smooth	0.0430949003043311	44.4444444444444	33.3333333333333	54.8110613060938
327	smooth_spline	Global SD	Local mean + SD	0.23480017345811	47.6190476190476	53.1746031746032	61.1454293348056
328	smooth_spline	Global SD	Local median + MAD	0.0754340997700088	38.8888888888889	49.2063492063492	48.1083677858439
329	smooth_spline	Global SD	Local smoothed mean + SD	0.197061035819039	50	57.1428571428571	60.408511488281
330	smooth_spline	Global SD	Local smoothed median + MAD	0.0751014601020122	38.8888888888889	56.3492063492063	48.1258174291211
331	smooth_spline	Global SD	No limitation	0.0431512930777722	44.4444444444444	32.5396825396825	54.8110496872434
332	PROcess	Local MAD	Background smooth	0.0100559457279183	34.1269841269841	49.2063492063492	21.3562721899703
333	PROcess	Local MAD	Local mean + SD	0.569440825848815	45.2380952380952	48.4126984126984	34.2082920381757
334	PROcess	Local MAD	Local median + MAD	0.226429086012932	46.031746031746	42.8571428571429	23.2345555704396
335	PROcess	Local MAD	Local smoothed mean + SD	0.687500702832204	42.8571428571429	57.936507936508	30.0325242697388
336	PROcess	Local MAD	Local smoothed median + MAD	0.168572328521253	43.6507936507937	39.6825396825397	22.9842712152631
337	PROcess	Local MAD	No limitation	0.0681672823367172	38.8888888888889	63.4920634920635	22.1590375888589
338	bot_spline	Local MAD	Background smooth	0.0625330886571856	42.8571428571429	38.8888888888889	31.8093380285068
339	bot_spline	Local MAD	Local mean + SD	0.523019647998282	40.4761904761905	55.5555555555556	69.7361710829192
340	bot_spline	Local MAD	Local median + MAD	0.111478246224658	38.8888888888889	55.5555555555556	34.833059093166
341	bot_spline	Local MAD	Local smoothed mean + SD	0.531129237730618	42.0634920634921	42.8571428571429	59.9113853353924
342	bot_spline	Local MAD	Local smoothed median + MAD	0.128894171716759	39.6825396825397	55.5555555555556	36.0269459766074
343	bot_spline	Local MAD	No limitation	0.0938148843138403	42.0634920634921	53.968253968254	32.6498302498939
344	file	Local MAD	Background smooth	0.0870609600877376	43.6507936507937	56.3492063492063	21.2458594026876
345	file	Local MAD	Local mean + SD	0.445082140932788	45.2380952380952	61.1111111111111	30.7508971704883
346	file	Local MAD	Local median + MAD	0.154516120102532	38.8888888888889	53.1746031746032	20.2408448819615
347	file	Local MAD	Local smoothed mean + SD	0.439640470757285	47.6190476190476	44.4444444444444	24.6914633223307
348	file	Local MAD	Local smoothed median + MAD	0.198918687883975	39.6825396825397	38.0952380952381	20.0007402839737
349	file	Local MAD	No limitation	0.307336826103609	46.031746031746	44.4444444444444	22.2142892541949
350	lowess	Local MAD	Background smooth	0.0905572454428823	42.8571428571429	66.6666666666667	34.9558851321326
351	lowess	Local MAD	Local mean + SD	0.13720824088879	44.4444444444444	46.8253968253968	70.3546423414537
352	lowess	Local MAD	Local median + MAD	0.179768819508487	45.2380952380952	50.7936507936508	34.466754834787
353	lowess	Local MAD	Local smoothed mean + SD	0.171035876180141	43.6507936507937	53.1746031746032	58.6758271137968
354	lowess	Local MAD	Local smoothed median + MAD	0.167797843340017	46.031746031746	43.6507936507937	33.4368271970549
355	lowess	Local MAD	No limitation	0.126287038749718	41.2698412698413	43.6507936507937	35.0073240269421
356	smooth	Local MAD	Background smooth	0.036930927300651	39.6825396825397	43.6507936507937	28.9928657234811
357	smooth	Local MAD	Local mean + SD	0.547704523816125	41.2698412698413	53.968253968254	55.6246745319758
358	smooth	Local MAD	Local median + MAD	0.20354052460447	42.8571428571429	43.6507936507937	24.4586486289707
359	smooth	Local MAD	Local smoothed mean + SD	0.374107442725635	46.031746031746	34.9206349206349	44.5368532804982
360	smooth	Local MAD	Local smoothed median + MAD	0.194613423674545	39.6825396825397	41.2698412698413	24.3575967691379
361	smooth	Local MAD	No limitation	0.036930927300651	38.8888888888889	41.2698412698413	28.9928657234811
362	smooth_bot_spline	Local MAD	Background smooth	0.021886981170106	38.0952380952381	54.7619047619048	29.4206860945833
363	smooth_bot_spline	Local MAD	Local mean + SD	0.30824750736923	44.4444444444444	40.4761904761905	54.0864479247029
364	smooth_bot_spline	Local MAD	Local median + MAD	0.0797810859833924	41.2698412698413	43.6507936507937	30.925831560842
365	smooth_bot_spline	Local MAD	Local smoothed mean + SD	0.409223519895063	45.2380952380952	39.6825396825397	51.9304295160725
366	smooth_bot_spline	Local MAD	Local smoothed median + MAD	0.0969812219636803	39.6825396825397	42.8571428571429	30.8955249618607
367	smooth_bot_spline	Local MAD	No limitation	0.0953506615406727	38.8888888888889	64.2857142857143	30.3106922171404
368	smooth_spline	Local MAD	Background smooth	0.09480057092158	40.4761904761905	61.1111111111111	26.9284484216575
369	smooth_spline	Local MAD	Local mean + SD	0.408795934386137	40.4761904761905	57.936507936508	36.1584764420962
370	smooth_spline	Local MAD	Local median + MAD	0.251083954656651	38.0952380952381	38.0952380952381	21.2067457415138
371	smooth_spline	Local MAD	Local smoothed mean + SD	0.356952222995361	46.031746031746	53.1746031746032	47.17506660201
372	smooth_spline	Local MAD	Local smoothed median + MAD	0.273293243478385	38.8888888888889	43.6507936507937	20.1120066638696
373	smooth_spline	Local MAD	No limitation	0.093962822675236	42.8571428571429	55.5555555555556	26.9298139638887
374	PROcess	Local mean	Background smooth	0.0475334521838662	38.0952380952381	56.3492063492063	18.1776815872397
375	PROcess	Local mean	Local mean + SD	0.531928287804443	40.4761904761905	64.2857142857143	23.3672943162406
376	PROcess	Local mean	Local median + MAD	0.0404911622255191	46.031746031746	46.031746031746	16.6928800307604
377	PROcess	Local mean	Local smoothed mean + SD	0.618357641839014	42.0634920634921	68.2539682539683	20.4220350215127
378	PROcess	Local mean	Local smoothed median + MAD	0.0259909750714925	41.2698412698413	37.3015873015873	16.9102737758812
379	PROcess	Local mean	No limitation	0.133733850044609	43.6507936507937	48.4126984126984	19.2384448542429
380	bot_spline	Local mean	Background smooth	0.120418880635851	37.3015873015873	30.1587301587302	32.4004194975607
381	bot_spline	Local mean	Local mean + SD	0.642517208213351	47.6190476190476	55.5555555555556	54.2219839535172
382	bot_spline	Local mean	Local median + MAD	0.125208589633138	41.2698412698413	49.2063492063492	35.7519628603285
383	bot_spline	Local mean	Local smoothed mean + SD	0.646738053249182	49.2063492063492	54.7619047619048	50.826474760546
384	bot_spline	Local mean	Local smoothed median + MAD	0.120254527744407	39.6825396825397	50.7936507936508	35.2291873007006
385	bot_spline	Local mean	No limitation	0.14980537706653	45.2380952380952	55.5555555555556	33.8403299378614
386	file	Local mean	Background smooth	0.145791151896199	41.2698412698413	57.936507936508	25.1133984209054
387	file	Local mean	Local mean + SD	0.701126345995869	46.8253968253968	56.3492063492063	36.1642538495977
388	file	Local mean	Local median + MAD	0.290631959424333	42.8571428571429	51.5873015873016	28.4397263509101
389	file	Local mean	Local smoothed mean + SD	0.814498659446683	46.031746031746	56.3492063492063	28.7045862117654
390	file	Local mean	Local smoothed median + MAD	0.360291579559875	43.6507936507937	46.031746031746	26.5823478990934
391	file	Local mean	No limitation	0.372407585966431	46.8253968253968	58.7301587301587	26.2332921875862
392	lowess	Local mean	Background smooth	0.20295095665701	52.3809523809524	65.8730158730159	1042.72517785533
393	lowess	Local mean	Local mean + SD	0.441403373355288	48.4126984126984	53.1746031746032	114.955293890917
394	lowess	Local mean	Local median + MAD	0.475286457597683	45.2380952380952	58.7301587301587	849.877667851897
395	lowess	Local mean	Local smoothed mean + SD	0.992910494075744	55.5555555555556	50.7936507936508	66.5249404166
396	lowess	Local mean	Local smoothed median + MAD	0.155721970249893	51.5873015873016	47.6190476190476	880.837957216981
397	lowess	Local mean	No limitation	0.235693399902555	47.6190476190476	46.8253968253968	1048.45955144838
398	smooth	Local mean	Background smooth	0.517924083144269	50	38.0952380952381	1012.29416445892
399	smooth	Local mean	Local median + MAD	0.72974395627535	47.6190476190476	48.4126984126984	965.164400471789
400	smooth	Local mean	Local smoothed mean + SD	0.356975346088935	47.6190476190476	47.6190476190476	660.030549988895
401	smooth	Local mean	Local smoothed median + MAD	0.692038908910453	50.7936507936508	51.5873015873016	908.181994462545
402	smooth	Local mean	No limitation	0.506626623954327	50	45.2380952380952	1017.49442842468
403	smooth_bot_spline	Local mean	Background smooth	0.039800464329327	38.8888888888889	40.4761904761905	73.2466604304401
404	smooth_bot_spline	Local mean	Local mean + SD	0.171643602333089	50.7936507936508	53.968253968254	57.5606874872802
405	smooth_bot_spline	Local mean	Local median + MAD	0.034020280862666	42.0634920634921	39.6825396825397	38.0871382151107
406	smooth_bot_spline	Local mean	Local smoothed mean + SD	0.185821374434519	53.968253968254	50.7936507936508	54.1458494075309
407	smooth_bot_spline	Local mean	Local smoothed median + MAD	0.0462393170815103	42.0634920634921	51.5873015873016	39.1086332499627
408	smooth_bot_spline	Local mean	No limitation	0.129565331781712	41.2698412698413	62.6984126984127	74.3060769704756
409	smooth_spline	Local mean	Background smooth	0.0679079177203781	47.6190476190476	58.7301587301587	1096.23466546587
410	smooth_spline	Local mean	Local median + MAD	0.382863001513231	48.4126984126984	35.7142857142857	1089.87023519921
411	smooth_spline	Local mean	Local smoothed median + MAD	0.644240662479044	47.6190476190476	29.3650793650794	1089.72140611868
412	smooth_spline	Local mean	No limitation	0.115309191046532	49.2063492063492	56.3492063492063	1093.63652469213
705	smooth	Local mean	Local mean + SD	Inf	Inf	Inf	Inf
706	smooth_spline	Local mean	Local mean + SD	Inf	Inf	Inf	Inf
707	smooth_spline	Local mean	Local smoothed mean + SD	Inf	Inf	Inf	Inf
413	PROcess	Local mean SD	Background smooth	0.0592797907075728	39.6825396825397	37.3015873015873	41.5461366119569
414	PROcess	Local mean SD	Local mean + SD	0.950715493390274	52.3809523809524	62.6984126984127	34.9570796914788
415	PROcess	Local mean SD	Local median + MAD	0.00722422271904135	46.031746031746	47.6190476190476	29.0318958334543
416	PROcess	Local mean SD	Local smoothed mean + SD	0.912986336996054	53.968253968254	46.8253968253968	32.0426897734971
417	PROcess	Local mean SD	Local smoothed median + MAD	0.00926449002046423	46.031746031746	41.2698412698413	28.6397036549523
418	PROcess	Local mean SD	No limitation	0.054941671166762	37.3015873015873	35.7142857142857	41.5583753797656
419	bot_spline	Local mean SD	Background smooth	0.204927332494267	40.4761904761905	31.7460317460317	45.8802521437572
420	bot_spline	Local mean SD	Local mean + SD	0.93392702173655	50	57.936507936508	37.2714522077653
421	bot_spline	Local mean SD	Local median + MAD	0.117709858947855	44.4444444444444	53.968253968254	33.367807254925
422	bot_spline	Local mean SD	Local smoothed mean + SD	0.9211731779386	50	51.5873015873016	34.0903356962879
423	bot_spline	Local mean SD	Local smoothed median + MAD	0.125054007374966	42.0634920634921	52.3809523809524	33.4454670586054
424	bot_spline	Local mean SD	No limitation	0.206746006408297	41.2698412698413	30.1587301587302	45.8636013365022
425	file	Local mean SD	Background smooth	0.19248072134585	42.0634920634921	41.2698412698413	42.9848641692312
426	file	Local mean SD	Local mean + SD	0.855786899282456	50.7936507936508	41.2698412698413	27.4878957008173
427	file	Local mean SD	Local median + MAD	0.260030853592942	50	48.4126984126984	28.6832899089203
428	file	Local mean SD	Local smoothed mean + SD	0.882580886327674	54.7619047619048	40.4761904761905	25.4809775540146
429	file	Local mean SD	Local smoothed median + MAD	0.315043636875614	43.6507936507937	38.8888888888889	28.1528714802081
430	file	Local mean SD	No limitation	0.213442580432235	46.031746031746	40.4761904761905	42.9882594876873
431	lowess	Local mean SD	Background smooth	0.131160713906608	43.6507936507937	57.1428571428571	39.3379034443265
432	lowess	Local mean SD	Local mean + SD	0.936378742986364	51.5873015873016	57.1428571428571	45.7601036064117
433	lowess	Local mean SD	Local median + MAD	0.261380042122995	46.8253968253968	34.9206349206349	26.8879078421171
434	lowess	Local mean SD	Local smoothed mean + SD	0.95593487333073	58.7301587301587	57.936507936508	40.3211688252172
435	lowess	Local mean SD	Local smoothed median + MAD	0.354488624722923	50	37.3015873015873	25.2500680398196
436	lowess	Local mean SD	No limitation	0.126576001825975	43.6507936507937	53.968253968254	39.3411431009019
437	smooth	Local mean SD	Background smooth	0.136319158734355	42.8571428571429	46.8253968253968	40.1306864990827
438	smooth	Local mean SD	Local mean + SD	0.664539808756757	52.3809523809524	53.1746031746032	32.5426982779526
439	smooth	Local mean SD	Local median + MAD	0.199806765489113	43.6507936507937	38.0952380952381	27.6839324330302
440	smooth	Local mean SD	Local smoothed mean + SD	0.728987094338435	53.1746031746032	53.968253968254	25.9478091136934
441	smooth	Local mean SD	Local smoothed median + MAD	0.206222252974961	45.2380952380952	40.4761904761905	26.751218281008
442	smooth	Local mean SD	No limitation	0.125790138848456	42.0634920634921	46.031746031746	40.0783587401185
443	smooth_bot_spline	Local mean SD	Background smooth	0.0898896590556787	39.6825396825397	52.3809523809524	42.7067148715211
444	smooth_bot_spline	Local mean SD	Local mean + SD	0.634896763745495	50.7936507936508	58.7301587301587	38.2095272241919
445	smooth_bot_spline	Local mean SD	Local median + MAD	0.0624894861559933	41.2698412698413	56.3492063492063	32.5005287211157
446	smooth_bot_spline	Local mean SD	Local smoothed mean + SD	0.557221273876204	53.1746031746032	57.936507936508	34.1350803523189
447	smooth_bot_spline	Local mean SD	Local smoothed median + MAD	0.0614752922790369	41.2698412698413	65.8730158730159	29.7620400437849
448	smooth_bot_spline	Local mean SD	No limitation	0.088514013042555	39.6825396825397	53.968253968254	42.7093236780765
449	smooth_spline	Local mean SD	Background smooth	0.177450074414776	44.4444444444444	32.5396825396825	41.0502778866914
450	smooth_spline	Local mean SD	Local mean + SD	0.594538040627496	53.968253968254	61.1111111111111	28.0624389559581
451	smooth_spline	Local mean SD	Local median + MAD	0.106759602873449	37.3015873015873	46.031746031746	27.1210844498507
452	smooth_spline	Local mean SD	Local smoothed mean + SD	0.63958719279313	46.031746031746	57.936507936508	26.9906068337431
453	smooth_spline	Local mean SD	Local smoothed median + MAD	0.133105086079414	36.5079365079365	45.2380952380952	27.7717311808598
454	smooth_spline	Local mean SD	No limitation	0.18070532267247	42.8571428571429	35.7142857142857	41.0527840487896
455	PROcess	Local median	Background smooth	0.0383628833887431	35.7142857142857	69.047619047619	14.8758369063648
456	PROcess	Local median	Local mean + SD	0.534320062699999	43.6507936507937	43.6507936507937	14.2668697552114
457	PROcess	Local median	Local median + MAD	0.0538303643825206	42.8571428571429	39.6825396825397	14.4733775963789
458	PROcess	Local median	Local smoothed mean + SD	0.243586369874001	42.0634920634921	40.4761904761905	13.7825467051293
459	PROcess	Local median	Local smoothed median + MAD	0.030833560055385	42.8571428571429	39.6825396825397	14.5262643074584
460	PROcess	Local median	No limitation	0.11682614250044	42.0634920634921	56.3492063492063	15.4547766088042
461	bot_spline	Local median	Background smooth	0.0445021188582396	42.0634920634921	46.8253968253968	30.7502116983109
462	bot_spline	Local median	Local mean + SD	0.543563706566724	39.6825396825397	58.7301587301587	52.9942098450322
463	bot_spline	Local median	Local median + MAD	0.0965778168262297	40.4761904761905	60.3174603174603	31.3872124546144
464	bot_spline	Local median	Local smoothed mean + SD	0.401457176908858	36.5079365079365	53.1746031746032	42.8964131958744
465	bot_spline	Local median	Local smoothed median + MAD	0.0900295642352743	40.4761904761905	58.7301587301587	31.3977386510725
466	bot_spline	Local median	No limitation	0.052015677455022	41.2698412698413	46.8253968253968	31.2576036315404
467	file	Local median	Background smooth	0.122053149720468	44.4444444444444	42.0634920634921	15.8585712328277
468	file	Local median	Local mean + SD	0.457955435522245	46.031746031746	41.2698412698413	16.7862671646644
469	file	Local median	Local median + MAD	0.167767338627883	42.8571428571429	65.0793650793651	14.8242758206383
470	file	Local median	Local smoothed mean + SD	0.424387708546413	48.4126984126984	38.8888888888889	15.4389964589478
471	file	Local median	Local smoothed median + MAD	0.187565012799964	40.4761904761905	59.5238095238095	15.1559522039856
472	file	Local median	No limitation	0.332199428802684	45.2380952380952	48.4126984126984	16.8219635932209
473	lowess	Local median	Background smooth	0.771734068094291	48.4126984126984	43.6507936507937	1048.56590836696
474	lowess	Local median	Local mean + SD	0.282950953718097	56.3492063492063	53.1746031746032	219.613248909732
475	lowess	Local median	Local median + MAD	0.782384354949275	50.7936507936508	46.031746031746	547.672641145135
476	lowess	Local median	Local smoothed mean + SD	0.287438928916748	55.5555555555556	57.1428571428571	216.811039691816
477	lowess	Local median	Local smoothed median + MAD	0.790447229533649	46.8253968253968	39.6825396825397	575.346711158067
478	lowess	Local median	No limitation	0.700799673892177	49.2063492063492	58.7301587301587	1049.36516289989
479	smooth	Local median	Background smooth	0.00517535935895045	46.031746031746	61.1111111111111	1070.77680390003
480	smooth	Local median	Local median + MAD	0.541426926266787	52.3809523809524	50.7936507936508	1071.77950570395
481	smooth	Local median	Local smoothed median + MAD	0.00980904558487616	48.4126984126984	39.6825396825397	1079.64846651248
482	smooth	Local median	No limitation	0.00500288203350315	46.8253968253968	57.1428571428571	1070.24567822481
483	smooth_bot_spline	Local median	Background smooth	0.0109213255338877	37.3015873015873	34.1269841269841	29.3141049571049
484	smooth_bot_spline	Local median	Local mean + SD	0.14303626419041	45.2380952380952	54.7619047619048	37.4066027952362
485	smooth_bot_spline	Local median	Local median + MAD	0.0555649584846261	38.0952380952381	35.7142857142857	28.6604188182111
486	smooth_bot_spline	Local median	Local smoothed mean + SD	0.117350399736089	43.6507936507937	51.5873015873016	37.5180446270592
487	smooth_bot_spline	Local median	Local smoothed median + MAD	0.049524139399112	39.6825396825397	47.6190476190476	29.0983732212163
488	smooth_bot_spline	Local median	No limitation	0.0283305628550126	42.8571428571429	54.7619047619048	29.9994121230351
489	smooth_spline	Local median	Background smooth	0.124596596546001	45.2380952380952	42.0634920634921	983.849071449067
490	smooth_spline	Local median	Local median + MAD	0.445301304381042	52.3809523809524	58.7301587301587	534.113630205316
491	smooth_spline	Local median	Local smoothed median + MAD	0.57816923402663	53.1746031746032	63.4920634920635	803.339628189446
492	smooth_spline	Local median	No limitation	0.13866521925461	46.8253968253968	42.0634920634921	972.490975332312
708	smooth	Local median	Local mean + SD	Inf	Inf	Inf	Inf
709	smooth	Local median	Local smoothed mean + SD	Inf	Inf	Inf	Inf
710	smooth_spline	Local median	Local mean + SD	Inf	Inf	Inf	Inf
711	smooth_spline	Local median	Local smoothed mean + SD	Inf	Inf	Inf	Inf
493	PROcess	Local median MAD	Background smooth	0.0321322650485248	38.8888888888889	68.2539682539683	25.5358489854868
494	PROcess	Local median MAD	Local mean + SD	0.617681121603619	43.6507936507937	53.968253968254	34.2953762783356
495	PROcess	Local median MAD	Local median + MAD	0.0738389017842205	41.2698412698413	49.2063492063492	23.5303109408697
496	PROcess	Local median MAD	Local smoothed mean + SD	0.68302812109126	45.2380952380952	55.5555555555556	30.1430398143152
497	PROcess	Local median MAD	Local smoothed median + MAD	0.0536251119123839	42.8571428571429	56.3492063492063	23.4400953960309
498	PROcess	Local median MAD	No limitation	0.0536700022426228	42.0634920634921	68.2539682539683	25.8265677183378
499	bot_spline	Local median MAD	Background smooth	0.0975045324126615	43.6507936507937	35.7142857142857	38.2799918850381
500	bot_spline	Local median MAD	Local mean + SD	0.531582966342665	40.4761904761905	59.5238095238095	73.9846831971067
501	bot_spline	Local median MAD	Local median + MAD	0.132996741500052	41.2698412698413	52.3809523809524	36.1161917604327
502	bot_spline	Local median MAD	Local smoothed mean + SD	0.533931591778707	42.0634920634921	44.4444444444444	62.3467010000217
503	bot_spline	Local median MAD	Local smoothed median + MAD	0.143375753097055	41.2698412698413	51.5873015873016	36.7121537080831
504	bot_spline	Local median MAD	No limitation	0.0841516061241802	41.2698412698413	38.8888888888889	38.576389017767
505	file	Local median MAD	Background smooth	0.092706846486127	42.0634920634921	58.7301587301587	23.6057623547877
506	file	Local median MAD	Local mean + SD	0.437264251226135	49.2063492063492	57.1428571428571	31.1155530303894
507	file	Local median MAD	Local median + MAD	0.179276521729536	42.0634920634921	38.0952380952381	20.1273975349022
508	file	Local median MAD	Local smoothed mean + SD	0.440891422255839	46.8253968253968	57.1428571428571	24.8457694457868
509	file	Local median MAD	Local smoothed median + MAD	0.189668660937565	38.8888888888889	43.6507936507937	20.2134012019732
510	file	Local median MAD	No limitation	0.142730680864784	42.0634920634921	36.5079365079365	23.931843182802
511	lowess	Local median MAD	Background smooth	0.05674230104935	41.2698412698413	59.5238095238095	34.9432451449123
512	lowess	Local median MAD	Local mean + SD	0.176768638740716	46.031746031746	55.5555555555556	72.2395261576246
513	lowess	Local median MAD	Local median + MAD	0.17103371183307	46.8253968253968	44.4444444444444	34.6721684375612
514	lowess	Local median MAD	Local smoothed mean + SD	0.182587263057297	45.2380952380952	52.3809523809524	58.8440013439518
515	lowess	Local median MAD	Local smoothed median + MAD	0.149863463563025	46.8253968253968	43.6507936507937	33.6040830710984
516	lowess	Local median MAD	No limitation	0.0915206355709541	40.4761904761905	46.031746031746	35.0084884715106
517	smooth	Local median MAD	Background smooth	0.0282605289360974	36.5079365079365	45.2380952380952	28.2059904405957
518	smooth	Local median MAD	Local mean + SD	0.553749743084391	42.0634920634921	45.2380952380952	55.2558965536312
519	smooth	Local median MAD	Local median + MAD	0.235991001208768	42.8571428571429	31.7460317460317	23.718478599052
520	smooth	Local median MAD	Local smoothed mean + SD	0.386885249402431	41.2698412698413	30.952380952381	56.8072398497809
521	smooth	Local median MAD	Local smoothed median + MAD	0.193598334138354	40.4761904761905	46.8253968253968	24.2205724447137
522	smooth	Local median MAD	No limitation	0.0256838880243252	37.3015873015873	38.0952380952381	28.2912992419024
523	smooth_bot_spline	Local median MAD	Background smooth	0.0123279540747001	36.5079365079365	53.968253968254	35.5129645631865
524	smooth_bot_spline	Local median MAD	Local mean + SD	0.299797446934267	43.6507936507937	41.2698412698413	55.7228840177397
525	smooth_bot_spline	Local median MAD	Local median + MAD	0.0623883292027754	38.8888888888889	57.1428571428571	32.6347202944296
526	smooth_bot_spline	Local median MAD	Local smoothed mean + SD	0.402682444185066	45.2380952380952	37.3015873015873	53.5716023935604
527	smooth_bot_spline	Local median MAD	Local smoothed median + MAD	0.0863393067981368	41.2698412698413	57.1428571428571	32.4669223698341
528	smooth_bot_spline	Local median MAD	No limitation	0.0115023634479477	35.7142857142857	49.2063492063492	35.8757053935326
529	smooth_spline	Local median MAD	Background smooth	0.100259859115255	42.0634920634921	52.3809523809524	26.8909059990878
530	smooth_spline	Local median MAD	Local mean + SD	0.378513830833357	41.2698412698413	53.968253968254	36.4378234007147
531	smooth_spline	Local median MAD	Local median + MAD	0.286550650755189	38.0952380952381	46.031746031746	19.8530336159117
532	smooth_spline	Local median MAD	Local smoothed mean + SD	0.342714058842647	43.6507936507937	60.3174603174603	47.1359567127471
533	smooth_spline	Local median MAD	Local smoothed median + MAD	0.264034111736591	38.0952380952381	45.2380952380952	20.058543600322
534	smooth_spline	Local median MAD	No limitation	0.104763803216291	44.4444444444444	61.9047619047619	26.9479511951952
535	PROcess	Local median quantile	Background smooth	0.0322833383787874	38.8888888888889	53.1746031746032	30.8054189460608
536	PROcess	Local median quantile	Local mean + SD	0.555398589609561	42.0634920634921	60.3174603174603	43.8687725800369
537	PROcess	Local median quantile	Local median + MAD	0.0300433778165115	40.4761904761905	45.2380952380952	28.8074755917232
538	PROcess	Local median quantile	Local smoothed mean + SD	0.531058635212314	36.5079365079365	56.3492063492063	38.5521243545451
539	PROcess	Local median quantile	Local smoothed median + MAD	0.032016487538851	42.0634920634921	43.6507936507937	28.9810043208428
540	PROcess	Local median quantile	No limitation	0.0507501889511208	40.4761904761905	63.4920634920635	31.0976524199526
541	bot_spline	Local median quantile	Background smooth	0.0626742525552309	39.6825396825397	38.8888888888889	57.636869511471
542	bot_spline	Local median quantile	Local mean + SD	0.584205483957686	43.6507936507937	50.7936507936508	83.1448364465819
543	bot_spline	Local median quantile	Local median + MAD	0.11939216432626	42.8571428571429	47.6190476190476	61.7937260961096
544	bot_spline	Local median quantile	Local smoothed mean + SD	0.575233784373322	48.4126984126984	48.4126984126984	81.8055524581681
545	bot_spline	Local median quantile	Local smoothed median + MAD	0.135174496742762	43.6507936507937	46.031746031746	61.6944440260419
546	bot_spline	Local median quantile	No limitation	0.0579349330825698	42.8571428571429	50.7936507936508	58.0826365761967
547	file	Local median quantile	Background smooth	0.118604036163123	46.8253968253968	59.5238095238095	42.5216792379599
548	file	Local median quantile	Local mean + SD	0.643821455695228	50.7936507936508	53.968253968254	57.7691299511312
549	file	Local median quantile	Local median + MAD	0.217855237041423	42.8571428571429	42.8571428571429	38.4570584349157
550	file	Local median quantile	Local smoothed mean + SD	0.742278436981141	53.1746031746032	59.5238095238095	50.3029879590992
551	file	Local median quantile	Local smoothed median + MAD	0.269060542278314	43.6507936507937	47.6190476190476	38.3315189919384
552	file	Local median quantile	No limitation	0.165833824964324	42.8571428571429	42.8571428571429	41.3207455505649
553	lowess	Local median quantile	Background smooth	0.0408387340860584	41.2698412698413	59.5238095238095	37.7388631251611
554	lowess	Local median quantile	Local mean + SD	0.148220931627533	45.2380952380952	50	74.6124600236902
555	lowess	Local median quantile	Local median + MAD	0.101196215880918	49.2063492063492	42.0634920634921	38.4425541019889
556	lowess	Local median quantile	Local smoothed mean + SD	0.125914254252231	43.6507936507937	44.4444444444444	62.1179689738277
557	lowess	Local median quantile	Local smoothed median + MAD	0.118688655622454	46.8253968253968	42.0634920634921	38.4446503901298
558	lowess	Local median quantile	No limitation	0.0787507436185311	42.0634920634921	54.7619047619048	37.8497279455083
559	smooth	Local median quantile	Background smooth	0.0219552572123763	34.9206349206349	52.3809523809524	27.6337693225506
560	smooth	Local median quantile	Local mean + SD	0.540237845366025	41.2698412698413	64.2857142857143	46.3830609251743
561	smooth	Local median quantile	Local median + MAD	0.167310872420194	42.8571428571429	38.0952380952381	23.8317659976358
562	smooth	Local median quantile	Local smoothed mean + SD	0.286793724235024	44.4444444444444	44.4444444444444	56.9740353902996
563	smooth	Local median quantile	Local smoothed median + MAD	0.152674929164905	38.8888888888889	54.7619047619048	24.5362716865697
564	smooth	Local median quantile	No limitation	0.025714766826379	38.0952380952381	46.8253968253968	27.7228156893673
565	smooth_bot_spline	Local median quantile	Background smooth	0.00571388177727842	34.1269841269841	56.3492063492063	48.3214503990162
566	smooth_bot_spline	Local median quantile	Local mean + SD	0.130971359424607	46.8253968253968	45.2380952380952	79.9113860360941
567	smooth_bot_spline	Local median quantile	Local median + MAD	0.0615766230267048	46.031746031746	46.8253968253968	49.6290070920725
568	smooth_bot_spline	Local median quantile	Local smoothed mean + SD	0.140916279770901	50.7936507936508	45.2380952380952	76.6062706562642
569	smooth_bot_spline	Local median quantile	Local smoothed median + MAD	0.0578037305236797	42.0634920634921	50	49.3089537437614
570	smooth_bot_spline	Local median quantile	No limitation	0.00944231675170897	40.4761904761905	50.7936507936508	48.6730617248234
571	smooth_spline	Local median quantile	Background smooth	0.107212335880821	45.2380952380952	52.3809523809524	26.8812929889684
572	smooth_spline	Local median quantile	Local mean + SD	0.441259394384519	41.2698412698413	44.4444444444444	36.2355008441966
573	smooth_spline	Local median quantile	Local median + MAD	0.36047756285613	39.6825396825397	39.6825396825397	19.7436981511899
574	smooth_spline	Local median quantile	Local smoothed mean + SD	0.307647970397903	42.8571428571429	56.3492063492063	46.9400250586851
575	smooth_spline	Local median quantile	Local smoothed median + MAD	0.224515741417592	42.0634920634921	34.1269841269841	20.012157366266
576	smooth_spline	Local median quantile	No limitation	0.0976677510588243	44.4444444444444	60.3174603174603	26.9292073351143
577	PROcess	Local min range	Background smooth	0.1077593604636	41.2698412698413	23.8095238095238	22.9187967312289
578	PROcess	Local min range	Local mean + SD	0.940222748406718	49.2063492063492	58.7301587301587	15.4209111199139
579	PROcess	Local min range	Local median + MAD	0.0386952723314051	46.031746031746	38.0952380952381	19.9452880973302
580	PROcess	Local min range	Local smoothed mean + SD	0.511908140120187	46.8253968253968	49.2063492063492	11.3725294257823
581	PROcess	Local min range	Local smoothed median + MAD	0.0438585839847308	47.6190476190476	38.0952380952381	17.8309163189621
582	PROcess	Local min range	No limitation	0.251742646791699	46.031746031746	23.8095238095238	24.0352773354124
583	bot_spline	Local min range	Background smooth	0.2422948748228	43.6507936507937	35.7142857142857	27.3230905214636
584	bot_spline	Local min range	Local mean + SD	0.636052274392957	53.968253968254	57.1428571428571	16.9528381754917
585	bot_spline	Local min range	Local median + MAD	0.100358598556315	42.8571428571429	39.6825396825397	24.0591820040285
586	bot_spline	Local min range	Local smoothed mean + SD	0.384606972170184	43.6507936507937	66.6666666666667	16.8045045758624
587	bot_spline	Local min range	Local smoothed median + MAD	0.0250385789850772	39.6825396825397	36.5079365079365	20.3937677813798
588	bot_spline	Local min range	No limitation	0.488866196933605	45.2380952380952	30.952380952381	29.0226055304305
589	file	Local min range	Background smooth	0.225672158933278	47.6190476190476	55.5555555555556	25.0497502349141
590	file	Local min range	Local mean + SD	0.790635314446209	57.1428571428571	55.5555555555556	15.9642375196068
591	file	Local min range	Local median + MAD	0.280637024425084	49.2063492063492	46.8253968253968	22.9475694529382
592	file	Local min range	Local smoothed mean + SD	0.691355226519489	55.5555555555556	55.5555555555556	10.9501702502216
593	file	Local min range	Local smoothed median + MAD	0.194809608568358	53.1746031746032	43.6507936507937	20.7902310265403
594	file	Local min range	No limitation	0.44483173559899	54.7619047619048	36.5079365079365	26.3116798588098
595	lowess	Local min range	Background smooth	0.232862331662405	41.2698412698413	57.936507936508	19.3775986296793
596	lowess	Local min range	Local mean + SD	0.87256449105414	56.3492063492063	56.3492063492063	13.1698214739651
597	lowess	Local min range	Local median + MAD	0.327058930916305	51.5873015873016	47.6190476190476	12.1072459258461
598	lowess	Local min range	Local smoothed median + MAD	0.358557279637221	50.7936507936508	44.4444444444444	10.4709013559777
599	lowess	Local min range	No limitation	0.30328060031179	45.2380952380952	56.3492063492063	20.3919127851337
600	smooth	Local min range	Background smooth	0.109093370292349	40.4761904761905	49.2063492063492	19.4191797799648
601	smooth	Local min range	Local mean + SD	0.989770094956672	58.7301587301587	44.4444444444444	10.5054126729264
602	smooth	Local min range	Local median + MAD	0.158602630081311	54.7619047619048	39.6825396825397	14.5594432322354
603	smooth	Local min range	Local smoothed median + MAD	0.144281725270335	48.4126984126984	40.4761904761905	12.3835540918101
604	smooth	Local min range	No limitation	0.17000688572899	38.0952380952381	61.1111111111111	20.0947772660769
605	smooth_bot_spline	Local min range	Background smooth	0.102419437148453	42.8571428571429	41.2698412698413	23.9060473929934
606	smooth_bot_spline	Local min range	Local mean + SD	0.355074468983549	40.4761904761905	61.9047619047619	18.550806863742
607	smooth_bot_spline	Local min range	Local median + MAD	0.0275594819940772	48.4126984126984	32.5396825396825	23.80004744055
608	smooth_bot_spline	Local min range	Local smoothed median + MAD	0.0430683750105091	44.4444444444444	52.3809523809524	21.4142806633495
609	smooth_bot_spline	Local min range	No limitation	0.116572201724344	43.6507936507937	39.6825396825397	25.8057850797759
610	smooth_spline	Local min range	Background smooth	0.238450181208173	46.8253968253968	51.5873015873016	18.7405571479562
611	smooth_spline	Local min range	Local mean + SD	0.724346676061803	58.7301587301587	59.5238095238095	10.5313930844254
612	smooth_spline	Local min range	Local median + MAD	0.19637311661831	41.2698412698413	43.6507936507937	14.0877953582557
613	smooth_spline	Local min range	Local smoothed mean + SD	0.640750049221529	57.936507936508	47.6190476190476	9.7676463159662
614	smooth_spline	Local min range	Local smoothed median + MAD	0.120939672854214	43.6507936507937	47.6190476190476	12.4223538734714
615	smooth_spline	Local min range	No limitation	0.32641657472127	43.6507936507937	66.6666666666667	19.2245306924132
712	lowess	Local min range	Local smoothed mean + SD	Inf	Inf	Inf	Inf
713	smooth	Local min range	Local smoothed mean + SD	Inf	Inf	Inf	Inf
714	smooth_bot_spline	Local min range	Local smoothed mean + SD	Inf	Inf	Inf	Inf
616	PROcess	Local SD	Background smooth	0.0432312442900799	38.0952380952381	57.936507936508	22.1983622130817
617	PROcess	Local SD	Local mean + SD	0.969956168031605	53.1746031746032	50.7936507936508	25.8252793246686
618	PROcess	Local SD	Local median + MAD	0.199105853099858	50	40.4761904761905	22.0526309757058
619	PROcess	Local SD	Local smoothed mean + SD	0.895600393888753	56.3492063492063	53.968253968254	22.2423602080967
620	PROcess	Local SD	Local smoothed median + MAD	0.155356880218538	46.8253968253968	50	20.1606060178061
621	PROcess	Local SD	No limitation	0.107338613323145	39.6825396825397	51.5873015873016	23.1244079110866
622	bot_spline	Local SD	Background smooth	0.116534101737028	41.2698412698413	29.3650793650794	26.8644098576727
623	bot_spline	Local SD	Local mean + SD	0.96375752018757	54.7619047619048	49.2063492063492	30.1951443504516
624	bot_spline	Local SD	Local median + MAD	0.0746390296885813	40.4761904761905	45.2380952380952	26.4088425974816
625	bot_spline	Local SD	Local smoothed mean + SD	0.968441635854193	48.4126984126984	59.5238095238095	25.3668486193296
626	bot_spline	Local SD	Local smoothed median + MAD	0.177762717680925	45.2380952380952	55.5555555555556	25.0003008740475
627	bot_spline	Local SD	No limitation	0.233664670313331	42.0634920634921	33.3333333333333	28.1775807219669
628	file	Local SD	Background smooth	0.128646347139141	42.0634920634921	61.1111111111111	23.1260480327562
629	file	Local SD	Local mean + SD	0.901898372565634	54.7619047619048	37.3015873015873	23.1015776355321
630	file	Local SD	Local median + MAD	0.294672287153086	44.4444444444444	46.031746031746	24.1609078196608
631	file	Local SD	Local smoothed mean + SD	0.881567600354264	57.936507936508	38.8888888888889	17.7189405689218
632	file	Local SD	Local smoothed median + MAD	0.381806893591167	48.4126984126984	39.6825396825397	21.8299089922565
633	file	Local SD	No limitation	0.323432269096575	50	44.4444444444444	24.1217556288066
634	lowess	Local SD	Background smooth	0.200599491377831	41.2698412698413	49.2063492063492	39.0219840737956
635	lowess	Local SD	Local mean + SD	0.964099872668298	51.5873015873016	57.936507936508	44.1785975838039
636	lowess	Local SD	Local median + MAD	0.205988231760369	47.6190476190476	53.1746031746032	27.1826123718269
637	lowess	Local SD	Local smoothed mean + SD	0.956657290816257	53.968253968254	53.1746031746032	40.2925205165772
638	lowess	Local SD	Local smoothed median + MAD	0.31241450367433	44.4444444444444	57.936507936508	26.4760576383399
639	lowess	Local SD	No limitation	0.230673793172377	40.4761904761905	56.3492063492063	39.0503029711288
640	smooth	Local SD	Background smooth	0.151227531720107	42.0634920634921	37.3015873015873	40.2332062529433
641	smooth	Local SD	Local mean + SD	0.655957657624766	52.3809523809524	61.9047619047619	34.1701984975544
642	smooth	Local SD	Local median + MAD	0.228799085784868	42.0634920634921	53.1746031746032	27.8545331333295
643	smooth	Local SD	Local smoothed mean + SD	0.736254114764828	53.1746031746032	62.6984126984127	26.3452964016455
644	smooth	Local SD	Local smoothed median + MAD	0.182417587080014	43.6507936507937	43.6507936507937	26.779934925786
645	smooth	Local SD	No limitation	0.153484969574604	45.2380952380952	45.2380952380952	40.235712733971
646	smooth_bot_spline	Local SD	Background smooth	0.062820179598043	46.031746031746	34.1269841269841	25.6104844632854
647	smooth_bot_spline	Local SD	Local mean + SD	0.762533905503104	53.1746031746032	49.2063492063492	31.6572874449461
648	smooth_bot_spline	Local SD	Local median + MAD	0.0557970400023799	44.4444444444444	63.4920634920635	26.2053475157146
649	smooth_bot_spline	Local SD	Local smoothed mean + SD	0.487397493320824	52.3809523809524	42.0634920634921	25.8935187053286
650	smooth_bot_spline	Local SD	Local smoothed median + MAD	0.0501320344754646	42.0634920634921	54.7619047619048	24.8361481519809
651	smooth_bot_spline	Local SD	No limitation	0.227394031697713	45.2380952380952	50.7936507936508	26.7171732083393
652	smooth_spline	Local SD	Background smooth	0.181657014050935	42.8571428571429	50.7936507936508	41.0286379359998
653	smooth_spline	Local SD	Local mean + SD	0.488534499979164	43.6507936507937	59.5238095238095	28.7141662078243
654	smooth_spline	Local SD	Local median + MAD	0.112536986060649	38.0952380952381	42.8571428571429	27.2102474330919
655	smooth_spline	Local SD	Local smoothed mean + SD	0.692641196391174	43.6507936507937	52.3809523809524	27.0131093205502
656	smooth_spline	Local SD	Local smoothed median + MAD	0.13534655014433	38.0952380952381	47.6190476190476	27.8072473070412
657	smooth_spline	Local SD	No limitation	0.18168519169647	42.8571428571429	44.4444444444444	41.0289099241406
658	PROcess	No normalisation	Background smooth	0.667287426841276	48.4126984126984	53.968253968254	38.3399962496017
659	PROcess	No normalisation	Local mean + SD	0.212354349661953	57.936507936508	46.031746031746	70.7753238051654
660	PROcess	No normalisation	Local median + MAD	0.464437973261937	39.6825396825397	55.5555555555556	45.6329263731855
661	PROcess	No normalisation	Local smoothed mean + SD	0.339483824901398	47.6190476190476	55.5555555555556	53.4912990746012
662	PROcess	No normalisation	Local smoothed median + MAD	0.456687869878295	38.8888888888889	46.031746031746	41.8797677707997
663	PROcess	No normalisation	No limitation	0.687966430417813	48.4126984126984	61.9047619047619	38.681309203022
664	bot_spline	No normalisation	Background smooth	0.669469141003847	42.8571428571429	46.8253968253968	41.0355525153311
665	bot_spline	No normalisation	Local mean + SD	0.244850377399747	47.6190476190476	48.4126984126984	81.029485045366
666	bot_spline	No normalisation	Local median + MAD	0.466109128630724	42.0634920634921	53.1746031746032	43.2365938110044
667	bot_spline	No normalisation	Local smoothed mean + SD	0.361862376051139	40.4761904761905	58.7301587301587	67.4732934361829
668	bot_spline	No normalisation	Local smoothed median + MAD	0.5339153979838	42.0634920634921	59.5238095238095	42.9856488056928
669	bot_spline	No normalisation	No limitation	0.649173340047942	45.2380952380952	46.031746031746	41.7781828526059
670	file	No normalisation	Background smooth	0.686804092866705	49.2063492063492	36.5079365079365	38.0132906909233
671	file	No normalisation	Local mean + SD	0.458917823575467	51.5873015873016	48.4126984126984	54.5170280240589
672	file	No normalisation	Local median + MAD	0.548537176538098	46.8253968253968	61.1111111111111	37.8884187475979
673	file	No normalisation	Local smoothed mean + SD	0.614738360260219	57.1428571428571	46.031746031746	43.8482945162513
674	file	No normalisation	Local smoothed median + MAD	0.639798124316653	45.2380952380952	44.4444444444444	39.8502997924903
675	file	No normalisation	No limitation	0.720465654959093	48.4126984126984	34.9206349206349	38.7688579985659
676	lowess	No normalisation	Background smooth	0.38943959688042	46.8253968253968	28.5714285714286	52.0399604969937
677	lowess	No normalisation	Local mean + SD	0.120643664781495	53.968253968254	56.3492063492063	98.2389032449836
678	lowess	No normalisation	Local median + MAD	0.480606332567771	42.8571428571429	61.9047619047619	51.8434040425504
679	lowess	No normalisation	Local smoothed mean + SD	0.395947006009708	50.7936507936508	58.7301587301587	73.5624244469074
680	lowess	No normalisation	Local smoothed median + MAD	0.422695126322737	46.031746031746	54.7619047619048	48.4576464740833
681	lowess	No normalisation	No limitation	0.416997222973245	46.8253968253968	27.7777777777778	52.0346723612141
682	smooth	No normalisation	Background smooth	0.307436821573341	44.4444444444444	53.1746031746032	56.9599057456648
683	smooth	No normalisation	Local mean + SD	0.394126185695003	53.1746031746032	53.1746031746032	87.2290134092486
684	smooth	No normalisation	Local median + MAD	0.441312330763292	38.8888888888889	59.5238095238095	58.4468649503866
685	smooth	No normalisation	Local smoothed mean + SD	0.430702750849771	46.8253968253968	56.3492063492063	75.432819735011
686	smooth	No normalisation	Local smoothed median + MAD	0.421373555519557	43.6507936507937	60.3174603174603	54.8690787710523
687	smooth	No normalisation	No limitation	0.318501485541931	41.2698412698413	51.5873015873016	58.502758541425
688	smooth_bot_spline	No normalisation	Background smooth	0.588684463715648	44.4444444444444	44.4444444444444	76.3788377574963
689	smooth_bot_spline	No normalisation	Local mean + SD	0.130973579836543	53.1746031746032	50	85.2173136819299
690	smooth_bot_spline	No normalisation	Local median + MAD	0.272250972112367	39.6825396825397	40.4761904761905	57.4124045876071
691	smooth_bot_spline	No normalisation	Local smoothed mean + SD	0.201647966130851	52.3809523809524	66.6666666666667	80.4468533912594
692	smooth_bot_spline	No normalisation	Local smoothed median + MAD	0.319286898929836	38.8888888888889	37.3015873015873	72.543579706969
693	smooth_bot_spline	No normalisation	No limitation	0.580229663493186	41.2698412698413	50	76.400539760464
694	smooth_spline	No normalisation	Background smooth	0.459606000327755	46.031746031746	45.2380952380952	59.5083573478429
695	smooth_spline	No normalisation	Local mean + SD	0.364322680185598	48.4126984126984	53.1746031746032	80.1752250066495
696	smooth_spline	No normalisation	Local median + MAD	0.321729975752657	38.8888888888889	41.2698412698413	55.9416963353282
697	smooth_spline	No normalisation	Local smoothed mean + SD	0.371239326436432	50	55.5555555555556	78.2393710118311
698	smooth_spline	No normalisation	Local smoothed median + MAD	0.359887549460876	38.8888888888889	38.0952380952381	55.4296996130939
699	smooth_spline	No normalisation	No limitation	0.459802166239807	47.6190476190476	47.6190476190476	59.5083552429232
