# Supplementary material for: Comparison of normalisation methods for surface-enhanced laser desorption and ionisation (SELDI) time-of-flight (TOF) mass spectrometry data
Source: BMC Bioinformatics. 2008 Feb 7;9:88. doi: 10.1186/1471-2105-9-88 (PMC2258289; doi:10.1186/1471-2105-9-88)
Supplement: Additional File 6 — R-code for analysis of results. ZIP-file containing all objective scores for all datasets, normalisation methods and parameter configurations used in the comparison, along with all R-code needed to generate the figures in the paper. [file 1471-2105-9-88-S6.ZIP › colon_37_31/scores.txt]

base_method	norm_method	bkg_estim_method	GT	SVM	CART	CV
1	PROcess	Global MAD	Background smooth	3.60302794010395e-05	26.4705882352941	42.6470588235294	32.8039648330764
2	PROcess	Global MAD	Local mean + SD	0.0292753631921177	20.5882352941176	20.5882352941176	39.7404359013705
3	PROcess	Global MAD	Local median + MAD	0.00218025932151936	29.4117647058824	29.4117647058824	43.9525060048271
4	PROcess	Global MAD	Local smoothed mean + SD	0.000127346351132602	29.4117647058824	29.4117647058824	35.3121092405908
5	PROcess	Global MAD	Local smoothed median + MAD	0.00124670431235655	32.3529411764706	27.9411764705882	34.5028139735136
6	PROcess	Global MAD	No limitation	0.000233106357165133	29.4117647058824	41.1764705882353	34.2145316319192
7	bot_spline	Global MAD	Background smooth	0.00216180924281799	39.7058823529412	20.5882352941176	37.6520751076195
8	bot_spline	Global MAD	Local mean + SD	0.0158816300518957	23.5294117647059	38.2352941176471	39.6404269280004
9	bot_spline	Global MAD	Local median + MAD	0.0436789270635198	30.8823529411765	35.2941176470588	43.3275958443277
10	bot_spline	Global MAD	Local smoothed mean + SD	0.000789130610115872	29.4117647058824	41.1764705882353	38.6880106277511
11	bot_spline	Global MAD	Local smoothed median + MAD	0.0159725311308492	35.2941176470588	45.5882352941176	38.5875710448545
12	bot_spline	Global MAD	No limitation	0.00842718519501645	45.5882352941176	25	39.4946935876387
13	file	Global MAD	Background smooth	8.49732965354041e-05	35.2941176470588	22.0588235294118	49.5068836439248
14	file	Global MAD	Local mean + SD	0.0754780707560396	27.9411764705882	20.5882352941176	41.3813771153697
15	file	Global MAD	Local median + MAD	0.0137109690143601	33.8235294117647	39.7058823529412	47.3442928912574
16	file	Global MAD	Local smoothed mean + SD	0.001869889263325	23.5294117647059	35.2941176470588	38.708919651885
17	file	Global MAD	Local smoothed median + MAD	0.00596808009792125	29.4117647058824	20.5882352941176	44.3702426176541
18	file	Global MAD	No limitation	2.70474625092965e-05	36.7647058823529	19.1176470588235	50.6533756996543
19	lowess	Global MAD	Background smooth	0.000177486502067066	27.9411764705882	19.1176470588235	53.79466270913
20	lowess	Global MAD	Local mean + SD	0.00272298816883557	26.4705882352941	29.4117647058824	41.9460746199045
21	lowess	Global MAD	Local median + MAD	0.00148562433081716	25	36.7647058823529	48.0662153304285
22	lowess	Global MAD	Local smoothed mean + SD	4.02501487063021e-05	23.5294117647059	41.1764705882353	39.769896987342
23	lowess	Global MAD	Local smoothed median + MAD	0.00443064916693816	30.8823529411765	30.8823529411765	45.8413796730598
24	lowess	Global MAD	No limitation	6.79598931066697e-05	35.2941176470588	17.6470588235294	54.0673288935494
25	smooth	Global MAD	Background smooth	1.40158434737462e-05	35.2941176470588	20.5882352941176	47.2092414672591
26	smooth	Global MAD	Local mean + SD	0.0063753774423229	22.0588235294118	20.5882352941176	40.8443026527289
27	smooth	Global MAD	Local median + MAD	0.00657437517177629	25	45.5882352941176	47.6429103154165
28	smooth	Global MAD	Local smoothed mean + SD	9.0100238992043e-05	25	32.3529411764706	42.1722680127918
29	smooth	Global MAD	Local smoothed median + MAD	0.00486540718689104	26.4705882352941	55.8823529411765	40.0858833726629
30	smooth	Global MAD	No limitation	1.21878810911532e-05	32.3529411764706	19.1176470588235	47.2622374071883
31	smooth_bot_spline	Global MAD	Background smooth	0.00026397935822763	36.7647058823529	20.5882352941176	43.1844893502808
32	smooth_bot_spline	Global MAD	Local mean + SD	0.016346570635294	19.1176470588235	22.0588235294118	40.0198396599701
33	smooth_bot_spline	Global MAD	Local median + MAD	0.00706793858493744	30.8823529411765	32.3529411764706	46.2883389506112
34	smooth_bot_spline	Global MAD	Local smoothed mean + SD	0.000304392740495698	33.8235294117647	50	39.4105304523368
35	smooth_bot_spline	Global MAD	Local smoothed median + MAD	0.00284878399251531	27.9411764705882	26.4705882352941	44.5445329462657
36	smooth_bot_spline	Global MAD	No limitation	0.00116233718200031	44.1176470588235	17.6470588235294	44.6270993890715
37	smooth_spline	Global MAD	Background smooth	0.000331454854387248	38.2352941176471	17.6470588235294	48.9095843720406
38	smooth_spline	Global MAD	Local mean + SD	0.038749795919233	20.5882352941176	23.5294117647059	40.234317606779
39	smooth_spline	Global MAD	Local median + MAD	0.0113661823346809	23.5294117647059	38.2352941176471	44.8419309417826
40	smooth_spline	Global MAD	Local smoothed mean + SD	0.00024410961758034	19.1176470588235	42.6470588235294	38.9219796115833
41	smooth_spline	Global MAD	Local smoothed median + MAD	0.0187775422431854	25	48.5294117647059	41.0544941371144
42	smooth_spline	Global MAD	No limitation	0.000302122195288533	35.2941176470588	17.6470588235294	48.7557284171962
43	PROcess	Global mean	Background smooth	4.83935633821922e-05	27.9411764705882	45.5882352941176	29.8975118343086
44	PROcess	Global mean	Local mean + SD	0.00485384427952641	20.5882352941176	20.5882352941176	34.6322943484171
45	PROcess	Global mean	Local median + MAD	0.00241463292197464	30.8823529411765	41.1764705882353	39.4106461921304
46	PROcess	Global mean	Local smoothed mean + SD	1.50487530213066e-05	25	22.0588235294118	30.5913937785649
47	PROcess	Global mean	Local smoothed median + MAD	0.00113180556860156	32.3529411764706	38.2352941176471	30.1521304929782
48	PROcess	Global mean	No limitation	0.000236379130733498	30.8823529411765	38.2352941176471	31.3727475374165
49	bot_spline	Global mean	Background smooth	0.00101305853739167	38.2352941176471	29.4117647058824	35.1295257362022
50	bot_spline	Global mean	Local mean + SD	0.00249736948741381	16.1764705882353	32.3529411764706	34.5889089035236
51	bot_spline	Global mean	Local median + MAD	0.0259531292999289	30.8823529411765	45.5882352941176	39.1729529719514
52	bot_spline	Global mean	Local smoothed mean + SD	0.000195086254108371	25	51.4705882352941	34.154167760765
53	bot_spline	Global mean	Local smoothed median + MAD	0.00973391346588288	27.9411764705882	50	34.8256124622053
54	bot_spline	Global mean	No limitation	0.00516933198087412	44.1176470588235	17.6470588235294	37.0085235002968
55	file	Global mean	Background smooth	0.00683148852679693	23.5294117647059	45.5882352941176	46.2692123800611
56	file	Global mean	Local mean + SD	0.00671360252482205	27.9411764705882	30.8823529411765	35.0399329403044
57	file	Global mean	Local median + MAD	0.0013842958593309	32.3529411764706	45.5882352941176	41.5518268333324
58	file	Global mean	Local smoothed mean + SD	7.03942493692278e-06	25	22.0588235294118	33.4277505078533
59	file	Global mean	Local smoothed median + MAD	0.000338325975567177	25	38.2352941176471	39.276943069365
60	file	Global mean	No limitation	0.00926325128886793	32.3529411764706	32.3529411764706	47.3478055726283
61	lowess	Global mean	Background smooth	0.571120355971296	45.5882352941176	16.1764705882353	108.4881708828
62	lowess	Global mean	Local mean + SD	0.521298237263251	35.2941176470588	50	132.715146077732
63	lowess	Global mean	Local median + MAD	0.504052205360384	41.1764705882353	26.4705882352941	135.248466367545
64	lowess	Global mean	Local smoothed mean + SD	0.802798988918836	39.7058823529412	51.4705882352941	114.292778128446
65	lowess	Global mean	Local smoothed median + MAD	0.67759682947479	51.4705882352941	26.4705882352941	102.027431243924
66	lowess	Global mean	No limitation	0.557464233648632	45.5882352941176	17.6470588235294	108.045966728796
67	smooth	Global mean	Background smooth	0.052081619937697	23.5294117647059	16.1764705882353	47.8623498463427
68	smooth	Global mean	Local mean + SD	0.00613313736035808	22.0588235294118	44.1176470588235	39.3422412881849
69	smooth	Global mean	Local median + MAD	0.00488747521423108	27.9411764705882	27.9411764705882	44.6464782107628
70	smooth	Global mean	Local smoothed mean + SD	0.000356095308714038	17.6470588235294	27.9411764705882	41.3954489150298
71	smooth	Global mean	Local smoothed median + MAD	0.0494547601585331	23.5294117647059	32.3529411764706	37.0679136584063
72	smooth	Global mean	No limitation	0.0498749743592316	23.5294117647059	14.7058823529412	47.9099736261897
73	smooth_bot_spline	Global mean	Background smooth	0.000225688170981012	38.2352941176471	47.0588235294118	39.8902326191509
74	smooth_bot_spline	Global mean	Local mean + SD	0.0020458478665063	20.5882352941176	36.7647058823529	35.1227752787204
75	smooth_bot_spline	Global mean	Local median + MAD	0.00325450763136356	27.9411764705882	41.1764705882353	41.5847706249374
76	smooth_bot_spline	Global mean	Local smoothed mean + SD	2.36828351600687e-05	29.4117647058824	47.0588235294118	34.6967109639247
77	smooth_bot_spline	Global mean	Local smoothed median + MAD	0.00130788444340561	30.8823529411765	48.5294117647059	39.9067611603724
78	smooth_bot_spline	Global mean	No limitation	0.00194288730936223	39.7058823529412	50	41.3749801241273
79	smooth_spline	Global mean	Background smooth	0.0167380034058592	42.6470588235294	47.0588235294118	250.233192424032
80	smooth_spline	Global mean	Local mean + SD	0.00259763394083776	39.7058823529412	30.8823529411765	234.465777718523
81	smooth_spline	Global mean	Local median + MAD	0.00254720946844225	38.2352941176471	41.1764705882353	227.954336271918
82	smooth_spline	Global mean	Local smoothed mean + SD	0.00250504787631842	39.7058823529412	32.3529411764706	233.329177320541
83	smooth_spline	Global mean	Local smoothed median + MAD	0.00204313057134454	38.2352941176471	44.1176470588235	238.463822727173
84	smooth_spline	Global mean	No limitation	0.0168347399260615	44.1176470588235	50	249.923304859532
85	PROcess	Global mean SD	Background smooth	0.00303461986620702	25	36.7647058823529	33.0157797786161
86	PROcess	Global mean SD	Local mean + SD	0.00185267981645594	19.1176470588235	35.2941176470588	33.6372369709189
87	PROcess	Global mean SD	Local median + MAD	0.002241172973948	25	45.5882352941176	40.2145756642647
88	PROcess	Global mean SD	Local smoothed mean + SD	2.57368660246125e-05	25	29.4117647058824	30.0147523767398
89	PROcess	Global mean SD	Local smoothed median + MAD	0.000463266264126503	26.4705882352941	50	31.1327276282762
90	PROcess	Global mean SD	No limitation	0.0020735626877892	23.5294117647059	38.2352941176471	34.8600817713159
91	bot_spline	Global mean SD	Background smooth	0.00842738916157615	25	17.6470588235294	38.7910765322179
92	bot_spline	Global mean SD	Local mean + SD	0.00073021269202856	16.1764705882353	35.2941176470588	33.1573686234004
93	bot_spline	Global mean SD	Local median + MAD	0.0176002723488663	30.8823529411765	47.0588235294118	39.4236969262279
94	bot_spline	Global mean SD	Local smoothed mean + SD	2.21407845725915e-05	23.5294117647059	42.6470588235294	32.8999761692975
95	bot_spline	Global mean SD	Local smoothed median + MAD	0.00326873729070562	26.4705882352941	44.1176470588235	35.8500727907435
96	bot_spline	Global mean SD	No limitation	0.00787717166573498	30.8823529411765	17.6470588235294	40.9958599262337
97	file	Global mean SD	Background smooth	0.000778937165116973	20.5882352941176	30.8823529411765	47.6654271399564
98	file	Global mean SD	Local mean + SD	0.0044198278717868	22.0588235294118	32.3529411764706	32.9970414302801
99	file	Global mean SD	Local median + MAD	0.00329556671422313	26.4705882352941	51.4705882352941	41.4955982552721
100	file	Global mean SD	Local smoothed mean + SD	4.1635477648074e-05	17.6470588235294	27.9411764705882	31.9368247159803
101	file	Global mean SD	Local smoothed median + MAD	0.000827992622412838	23.5294117647059	57.3529411764706	39.4816570829998
102	file	Global mean SD	No limitation	0.000831229892225035	20.5882352941176	22.0588235294118	48.4806841858713
103	lowess	Global mean SD	Background smooth	0.00427307217194002	26.4705882352941	20.5882352941176	50.3419304868558
104	lowess	Global mean SD	Local mean + SD	8.48165712892256e-05	30.8823529411765	30.8823529411765	35.2187057010036
105	lowess	Global mean SD	Local median + MAD	0.000520307849029213	23.5294117647059	50	41.6318584210928
106	lowess	Global mean SD	Local smoothed mean + SD	4.07046386882113e-06	22.0588235294118	45.5882352941176	33.3843395853479
107	lowess	Global mean SD	Local smoothed median + MAD	0.00343836413297477	26.4705882352941	48.5294117647059	40.3812639817911
108	lowess	Global mean SD	No limitation	0.00605367923323566	27.9411764705882	16.1764705882353	50.2331539068715
109	smooth	Global mean SD	Background smooth	0.00178955733623741	20.5882352941176	16.1764705882353	43.8647484195326
110	smooth	Global mean SD	Local mean + SD	9.74890421575124e-05	19.1176470588235	29.4117647058824	32.7762651899837
111	smooth	Global mean SD	Local median + MAD	0.00194065519992281	25	36.7647058823529	40.2592836521846
112	smooth	Global mean SD	Local smoothed mean + SD	3.48266221268364e-06	16.1764705882353	39.7058823529412	34.8437672723489
113	smooth	Global mean SD	Local smoothed median + MAD	0.00910280801652126	25	48.5294117647059	34.0432351534895
114	smooth	Global mean SD	No limitation	0.00173149689943328	26.4705882352941	14.7058823529412	43.8472790678643
115	smooth_bot_spline	Global mean SD	Background smooth	0.0112584085070254	23.5294117647059	48.5294117647059	43.171202949809
116	smooth_bot_spline	Global mean SD	Local mean + SD	0.000771379783061956	22.0588235294118	26.4705882352941	34.2519241035546
117	smooth_bot_spline	Global mean SD	Local median + MAD	0.00284124719424003	29.4117647058824	36.7647058823529	42.2166762367191
118	smooth_bot_spline	Global mean SD	Local smoothed mean + SD	1.42404808660948e-05	29.4117647058824	35.2941176470588	33.8096942160264
119	smooth_bot_spline	Global mean SD	Local smoothed median + MAD	0.000250382633828907	29.4117647058824	41.1764705882353	40.5453004075252
120	smooth_bot_spline	Global mean SD	No limitation	0.0134959760016259	29.4117647058824	45.5882352941176	44.8472995076708
121	smooth_spline	Global mean SD	Background smooth	0.00434426281769378	25	13.2352941176471	46.0924437061135
122	smooth_spline	Global mean SD	Local mean + SD	0.00218359222321805	17.6470588235294	36.7647058823529	32.2200109717504
123	smooth_spline	Global mean SD	Local median + MAD	0.00308784973857339	22.0588235294118	33.8235294117647	38.3336795888027
124	smooth_spline	Global mean SD	Local smoothed mean + SD	4.71427834512666e-06	16.1764705882353	30.8823529411765	31.5211615788091
125	smooth_spline	Global mean SD	Local smoothed median + MAD	0.0268124335905266	23.5294117647059	36.7647058823529	35.4636510255359
126	smooth_spline	Global mean SD	No limitation	0.00432983070610645	26.4705882352941	13.2352941176471	45.9743600674092
127	PROcess	Global median	Background smooth	9.08198746458876e-05	30.8823529411765	42.6470588235294	32.5996838687861
128	PROcess	Global median	Local mean + SD	0.0297309522164373	20.5882352941176	19.1176470588235	39.5343117618408
129	PROcess	Global median	Local median + MAD	0.00299839404351615	27.9411764705882	23.5294117647059	43.749387881385
130	PROcess	Global median	Local smoothed mean + SD	0.000219751662300084	23.5294117647059	35.2941176470588	34.9956641661649
131	PROcess	Global median	Local smoothed median + MAD	0.00227998696508485	32.3529411764706	33.8235294117647	34.2595040949342
132	PROcess	Global median	No limitation	0.000414441058982536	33.8235294117647	44.1176470588235	34.0199151821777
133	bot_spline	Global median	Background smooth	0.00240170538662572	42.6470588235294	22.0588235294118	37.7410676145807
134	bot_spline	Global median	Local mean + SD	0.0165477550974508	23.5294117647059	35.2941176470588	39.7921513390472
135	bot_spline	Global median	Local median + MAD	0.0445507237791386	32.3529411764706	38.2352941176471	43.4448978205335
136	bot_spline	Global median	Local smoothed mean + SD	0.000844990649465321	29.4117647058824	41.1764705882353	38.8470715503791
137	bot_spline	Global median	Local smoothed median + MAD	0.0162897353942002	39.7058823529412	51.4705882352941	38.700608508352
138	bot_spline	Global median	No limitation	0.00914095071845246	45.5882352941176	22.0588235294118	39.5762638621524
139	file	Global median	Background smooth	0.000253595253044941	35.2941176470588	32.3529411764706	49.2308777165261
140	file	Global median	Local mean + SD	0.0677718844585167	23.5294117647059	25	40.8307741641907
141	file	Global median	Local median + MAD	0.0219904844358193	32.3529411764706	47.0588235294118	46.9137700656514
142	file	Global median	Local smoothed mean + SD	0.00462132600826033	26.4705882352941	48.5294117647059	38.1666469631172
143	file	Global median	Local smoothed median + MAD	0.0121666045713212	33.8235294117647	30.8823529411765	43.950355590821
144	file	Global median	No limitation	5.24666320428419e-05	41.1764705882353	19.1176470588235	50.354371523648
145	lowess	Global median	Background smooth	0.573904073828282	45.5882352941176	17.6470588235294	60.8940812312178
146	lowess	Global median	Local median + MAD	0.383525470475847	51.4705882352941	45.5882352941176	36.8847416724179
147	lowess	Global median	Local smoothed mean + SD	0.398737795508935	50	45.5882352941176	36.7870184259636
148	lowess	Global median	Local smoothed median + MAD	0.363201627912189	61.7647058823529	50	37.0103529270025
149	lowess	Global median	No limitation	0.592348937367334	45.5882352941176	19.1176470588235	60.8720701508157
150	smooth	Global median	Background smooth	0.0490940635691216	30.8823529411765	16.1764705882353	41.6160992258825
151	smooth	Global median	Local median + MAD	0.106884847955608	25	30.8823529411765	25.9265184391377
152	smooth	Global median	Local smoothed mean + SD	0.714650934815726	44.1176470588235	45.5882352941176	25.7875419954149
153	smooth	Global median	Local smoothed median + MAD	0.136812167518524	32.3529411764706	47.0588235294118	32.4112519735131
154	smooth	Global median	No limitation	0.0513851627012466	30.8823529411765	16.1764705882353	41.5932600925927
155	smooth_bot_spline	Global median	Background smooth	0.000352430429993532	39.7058823529412	23.5294117647059	43.4553833275114
156	smooth_bot_spline	Global median	Local mean + SD	0.0173576968040656	20.5882352941176	27.9411764705882	40.4237025943522
157	smooth_bot_spline	Global median	Local median + MAD	0.00754300870576736	30.8823529411765	30.8823529411765	46.4368702345433
158	smooth_bot_spline	Global median	Local smoothed mean + SD	0.000308403680279815	35.2941176470588	42.6470588235294	39.6637978440701
159	smooth_bot_spline	Global median	Local smoothed median + MAD	0.0026720961740397	30.8823529411765	23.5294117647059	44.7134875935013
160	smooth_bot_spline	Global median	No limitation	0.00168613687157108	45.5882352941176	17.6470588235294	44.8798133633947
161	smooth_spline	Global median	Background smooth	0.250048696204706	41.1764705882353	44.1176470588235	53.246749942146
162	smooth_spline	Global median	Local median + MAD	0.788605670600347	54.4117647058823	45.5882352941176	35.8182175835571
163	smooth_spline	Global median	Local smoothed mean + SD	0.83523442654846	48.5294117647059	45.5882352941176	34.0494468062573
164	smooth_spline	Global median	Local smoothed median + MAD	0.530331171188194	38.2352941176471	50	42.5863656816101
165	smooth_spline	Global median	No limitation	0.255564237849813	45.5882352941176	38.2352941176471	53.2193672714179
708	lowess	Global median	Local mean + SD	Inf	Inf	Inf	Inf
709	smooth	Global median	Local mean + SD	Inf	Inf	Inf	Inf
710	smooth_spline	Global median	Local mean + SD	Inf	Inf	Inf	Inf
166	PROcess	Global median MAD	Background smooth	0.000116315774701662	30.8823529411765	41.1764705882353	32.9828787068588
167	PROcess	Global median MAD	Local mean + SD	0.0292750454880585	19.1176470588235	20.5882352941176	39.81626851326
168	PROcess	Global median MAD	Local median + MAD	0.00220611954681534	27.9411764705882	29.4117647058824	44.1020810306554
169	PROcess	Global median MAD	Local smoothed mean + SD	0.000128125393274192	25	27.9411764705882	35.3825439592352
170	PROcess	Global median MAD	Local smoothed median + MAD	0.00121313640989325	30.8823529411765	26.4705882352941	34.4893239060403
171	PROcess	Global median MAD	No limitation	0.000550067820186723	32.3529411764706	41.1764705882353	34.542261366075
172	bot_spline	Global median MAD	Background smooth	0.00353475915807373	44.1176470588235	20.5882352941176	37.7158779255255
173	bot_spline	Global median MAD	Local mean + SD	0.0158824541447176	26.4705882352941	44.1176470588235	39.6767912112592
174	bot_spline	Global median MAD	Local median + MAD	0.0436842816827857	33.8235294117647	38.2352941176471	43.3911681685681
175	bot_spline	Global median MAD	Local smoothed mean + SD	0.000789365880909477	27.9411764705882	48.5294117647059	38.7222350163491
176	bot_spline	Global median MAD	Local smoothed median + MAD	0.0167391726164411	38.2352941176471	48.5294117647059	38.6072764189967
177	bot_spline	Global median MAD	No limitation	0.00972535452117486	45.5882352941176	25	39.5637428983187
178	file	Global median MAD	Background smooth	0.000190825442041081	29.4117647058824	22.0588235294118	49.7029134726132
179	file	Global median MAD	Local mean + SD	0.0754320510568447	26.4705882352941	20.5882352941176	41.4342745657214
180	file	Global median MAD	Local median + MAD	0.0139113549642157	33.8235294117647	42.6470588235294	47.4503721651636
181	file	Global median MAD	Local smoothed mean + SD	0.0018855813451885	26.4705882352941	36.7647058823529	38.760497675178
182	file	Global median MAD	Local smoothed median + MAD	0.00680435295245783	33.8235294117647	22.0588235294118	44.3697402891452
183	file	Global median MAD	No limitation	8.02757898569691e-05	35.2941176470588	20.5882352941176	50.9732452320552
184	lowess	Global median MAD	Background smooth	0.000248488211108562	30.8823529411765	19.1176470588235	53.8742849634268
185	lowess	Global median MAD	Local mean + SD	0.00272322381393043	26.4705882352941	29.4117647058824	41.9453076170238
186	lowess	Global median MAD	Local median + MAD	0.0014861407587084	26.4705882352941	36.7647058823529	48.0646839225276
187	lowess	Global median MAD	Local smoothed mean + SD	4.02662827716592e-05	29.4117647058824	35.2941176470588	39.7691519343515
188	lowess	Global median MAD	Local smoothed median + MAD	0.00443012104413712	30.8823529411765	36.7647058823529	45.8674482850445
189	lowess	Global median MAD	No limitation	0.000102337835105363	36.7647058823529	17.6470588235294	54.0739703345568
190	smooth	Global median MAD	Background smooth	1.185779970529e-05	33.8235294117647	19.1176470588235	47.2889700693016
191	smooth	Global median MAD	Local mean + SD	0.00637613152476474	25	20.5882352941176	40.8419916287425
192	smooth	Global median MAD	Local median + MAD	0.00657791024144117	25	45.5882352941176	47.6385597326174
193	smooth	Global median MAD	Local smoothed mean + SD	9.01279090793605e-05	23.5294117647059	36.7647058823529	42.1698379819211
194	smooth	Global median MAD	Local smoothed median + MAD	0.005298596591399	25	45.5882352941176	40.3116471131324
195	smooth	Global median MAD	No limitation	1.46066364406402e-05	33.8235294117647	19.1176470588235	47.2589581989279
196	smooth_bot_spline	Global median MAD	Background smooth	0.000341120885842413	36.7647058823529	20.5882352941176	43.1359945456924
197	smooth_bot_spline	Global median MAD	Local mean + SD	0.0163487436729493	22.0588235294118	20.5882352941176	40.0558749794913
198	smooth_bot_spline	Global median MAD	Local median + MAD	0.00707127820345185	27.9411764705882	32.3529411764706	46.3661986077446
199	smooth_bot_spline	Global median MAD	Local smoothed mean + SD	0.000304531966372126	33.8235294117647	51.4705882352941	39.4481196217431
200	smooth_bot_spline	Global median MAD	Local smoothed median + MAD	0.00238815414805741	32.3529411764706	26.4705882352941	44.7115546562067
201	smooth_bot_spline	Global median MAD	No limitation	0.00114167926071972	39.7058823529412	19.1176470588235	44.6852812182831
202	smooth_spline	Global median MAD	Background smooth	0.000312530542952724	38.2352941176471	19.1176470588235	48.9041669855251
203	smooth_spline	Global median MAD	Local mean + SD	0.0387516135505379	19.1176470588235	23.5294117647059	40.2337649408628
204	smooth_spline	Global median MAD	Local median + MAD	0.0113614070180375	20.5882352941176	38.2352941176471	44.8409969467154
205	smooth_spline	Global median MAD	Local smoothed mean + SD	0.000243986823465085	19.1176470588235	39.7058823529412	38.9214593248774
206	smooth_spline	Global median MAD	Local smoothed median + MAD	0.0187554248401337	29.4117647058824	50	41.0535977118373
207	smooth_spline	Global median MAD	No limitation	0.000347891724061294	36.7647058823529	17.6470588235294	48.7263884558997
208	PROcess	Global median quantile	Background smooth	2.35323777437252e-05	30.8823529411765	33.8235294117647	33.3045595189384
209	PROcess	Global median quantile	Local mean + SD	0.0144427086715611	19.1176470588235	30.8823529411765	38.6731614167712
210	PROcess	Global median quantile	Local median + MAD	0.000720033332438155	30.8823529411765	29.4117647058824	42.9010503897171
211	PROcess	Global median quantile	Local smoothed mean + SD	1.64264230988979e-05	20.5882352941176	41.1764705882353	34.8324148331412
212	PROcess	Global median quantile	Local smoothed median + MAD	0.000206688385646493	29.4117647058824	26.4705882352941	33.9853174983978
213	PROcess	Global median quantile	No limitation	5.51877964150792e-05	29.4117647058824	48.5294117647059	34.8185043342546
214	bot_spline	Global median quantile	Background smooth	0.00206177804869018	44.1176470588235	29.4117647058824	37.3868649987327
215	bot_spline	Global median quantile	Local mean + SD	0.0130417478876911	22.0588235294118	47.0588235294118	38.4920090606766
216	bot_spline	Global median quantile	Local median + MAD	0.0425871540807205	30.8823529411765	41.1764705882353	42.3522643261094
217	bot_spline	Global median quantile	Local smoothed mean + SD	0.000708357131953207	22.0588235294118	47.0588235294118	37.7987508384407
218	bot_spline	Global median quantile	Local smoothed median + MAD	0.014296825554671	27.9411764705882	51.4705882352941	37.6684126114818
219	bot_spline	Global median quantile	No limitation	0.00625460901016105	45.5882352941176	20.5882352941176	39.2250893843334
220	file	Global median quantile	Background smooth	1.41889115590543e-05	33.8235294117647	32.3529411764706	50.9503491661113
221	file	Global median quantile	Local mean + SD	0.060696717165259	30.8823529411765	29.4117647058824	42.9029668564294
222	file	Global median quantile	Local median + MAD	0.00220154786580882	29.4117647058824	35.2941176470588	48.5049959231423
223	file	Global median quantile	Local smoothed mean + SD	0.00011465955449344	26.4705882352941	32.3529411764706	40.5937833608631
224	file	Global median quantile	Local smoothed median + MAD	0.000583815605102156	33.8235294117647	20.5882352941176	45.618973694355
225	file	Global median quantile	No limitation	1.16073491844223e-05	32.3529411764706	30.8823529411765	52.2114134389821
226	lowess	Global median quantile	Background smooth	0.000188646427219662	32.3529411764706	16.1764705882353	53.7677325409036
227	lowess	Global median quantile	Local mean + SD	0.00204656066380771	25	26.4705882352941	41.5142650663429
228	lowess	Global median quantile	Local median + MAD	0.00107189230612943	25	47.0588235294118	47.6581266458332
229	lowess	Global median quantile	Local smoothed mean + SD	1.90746002973407e-05	23.5294117647059	36.7647058823529	39.5754201606341
230	lowess	Global median quantile	Local smoothed median + MAD	0.00342981032865302	30.8823529411765	38.2352941176471	45.7382647060073
231	lowess	Global median quantile	No limitation	8.03478971634038e-05	30.8823529411765	17.6470588235294	53.9637581137689
232	smooth	Global median quantile	Background smooth	3.9779681118706e-06	32.3529411764706	13.2352941176471	47.126006876336
233	smooth	Global median quantile	Local mean + SD	0.00403073639319573	22.0588235294118	14.7058823529412	40.1171430740351
234	smooth	Global median quantile	Local median + MAD	0.00333205096005039	25	32.3529411764706	46.8087476873483
235	smooth	Global median quantile	Local smoothed mean + SD	2.0493500778533e-05	23.5294117647059	26.4705882352941	41.6683838638795
236	smooth	Global median quantile	Local smoothed median + MAD	0.00194836398575099	25	29.4117647058824	40.0353178004728
237	smooth	Global median quantile	No limitation	5.38583934460459e-06	33.8235294117647	13.2352941176471	47.0957296698601
238	smooth_bot_spline	Global median quantile	Background smooth	2.34609282921384e-06	32.3529411764706	47.0588235294118	43.7752395128854
239	smooth_bot_spline	Global median quantile	Local mean + SD	0.00756219947556038	25	29.4117647058824	39.2919361914692
240	smooth_bot_spline	Global median quantile	Local median + MAD	0.00203293339367647	29.4117647058824	35.2941176470588	45.9441421933264
241	smooth_bot_spline	Global median quantile	Local smoothed mean + SD	1.17045828202455e-05	29.4117647058824	45.5882352941176	40.0227088631952
242	smooth_bot_spline	Global median quantile	Local smoothed median + MAD	0.000121144985483928	27.9411764705882	38.2352941176471	45.1032340663328
243	smooth_bot_spline	Global median quantile	No limitation	1.82760918626532e-05	35.2941176470588	44.1176470588235	45.2110050088057
244	smooth_spline	Global median quantile	Background smooth	0.000284910412198923	35.2941176470588	17.6470588235294	48.7874784040099
245	smooth_spline	Global median quantile	Local mean + SD	0.0371867625033467	17.6470588235294	20.5882352941176	40.043829976955
246	smooth_spline	Global median quantile	Local median + MAD	0.010675584572439	23.5294117647059	44.1176470588235	44.6693580391477
247	smooth_spline	Global median quantile	Local smoothed mean + SD	0.000217275833682554	19.1176470588235	35.2941176470588	38.7798434534764
248	smooth_spline	Global median quantile	Local smoothed median + MAD	0.0173823481655326	25	44.1176470588235	40.9269804500077
249	smooth_spline	Global median quantile	No limitation	0.000319526646112313	38.2352941176471	17.6470588235294	48.6109731975949
250	PROcess	Global min range	Background smooth	0.48685316359173	33.8235294117647	30.8823529411765	33.4572558386314
251	PROcess	Global min range	Local mean + SD	0.000331196949921217	16.1764705882353	22.0588235294118	28.6319964292818
252	PROcess	Global min range	Local median + MAD	0.0282133658629568	20.5882352941176	35.2941176470588	35.4266556148307
253	PROcess	Global min range	Local smoothed mean + SD	0.00576091870214978	23.5294117647059	26.4705882352941	27.4972519175327
254	PROcess	Global min range	Local smoothed median + MAD	0.207017833927656	22.0588235294118	50	31.9337286986799
255	PROcess	Global min range	No limitation	0.56419515229776	35.2941176470588	52.9411764705882	34.3494044543003
256	bot_spline	Global min range	Background smooth	0.591690122433678	39.7058823529412	32.3529411764706	33.6912183145795
257	bot_spline	Global min range	Local mean + SD	6.7539494106611e-05	23.5294117647059	45.5882352941176	24.9007649631352
258	bot_spline	Global min range	Local median + MAD	0.120869067917642	20.5882352941176	25	30.926983234877
259	bot_spline	Global min range	Local smoothed mean + SD	0.000868547409720021	29.4117647058824	30.8823529411765	25.3325539913944
260	bot_spline	Global min range	Local smoothed median + MAD	0.218291794777057	27.9411764705882	26.4705882352941	30.8632345474274
261	bot_spline	Global min range	No limitation	0.610922191881654	35.2941176470588	32.3529411764706	34.5696830925527
262	file	Global min range	Background smooth	0.605062231862578	41.1764705882353	42.6470588235294	27.7097842001364
263	file	Global min range	Local mean + SD	0.00394443435576505	25	25	24.3028256062795
264	file	Global min range	Local median + MAD	0.194296441737383	27.9411764705882	36.7647058823529	28.2689572094187
265	file	Global min range	Local smoothed mean + SD	0.0248527773698742	30.8823529411765	20.5882352941176	24.4927475685288
266	file	Global min range	Local smoothed median + MAD	0.253896975597497	27.9411764705882	32.3529411764706	27.880649047365
267	file	Global min range	No limitation	0.667102995938937	50	39.7058823529412	27.4298524687234
268	lowess	Global min range	Background smooth	0.506102022420527	54.4117647058823	33.8235294117647	30.0953652966808
269	lowess	Global min range	Local mean + SD	0.000734966136193961	26.4705882352941	48.5294117647059	23.8729762406648
270	lowess	Global min range	Local median + MAD	0.13724172174152	29.4117647058824	27.9411764705882	27.2385971624226
271	lowess	Global min range	Local smoothed mean + SD	0.00888501136935805	26.4705882352941	44.1176470588235	23.3641443908592
272	lowess	Global min range	Local smoothed median + MAD	0.260659044172133	35.2941176470588	27.9411764705882	27.4672651181079
273	lowess	Global min range	No limitation	0.533462593246453	57.3529411764706	42.6470588235294	30.6640401533962
274	smooth	Global min range	Background smooth	0.473136034189402	51.4705882352941	33.8235294117647	19.9386596111924
275	smooth	Global min range	Local mean + SD	0.000351112823037166	20.5882352941176	22.0588235294118	20.4385005251274
276	smooth	Global min range	Local median + MAD	0.111845414547623	25	42.6470588235294	21.7524929802174
277	smooth	Global min range	Local smoothed mean + SD	0.00437793133671031	26.4705882352941	22.0588235294118	22.0873875164822
278	smooth	Global min range	Local smoothed median + MAD	0.225677014068506	27.9411764705882	42.6470588235294	21.2640455560318
279	smooth	Global min range	No limitation	0.5018691748446	50	33.8235294117647	20.0963808563157
280	smooth_bot_spline	Global min range	Background smooth	0.601990689069738	32.3529411764706	51.4705882352941	38.0824349072794
281	smooth_bot_spline	Global min range	Local mean + SD	8.58434430017335e-05	17.6470588235294	25	25.6830478672732
282	smooth_bot_spline	Global min range	Local median + MAD	0.154968037736043	19.1176470588235	32.3529411764706	33.7026260767129
283	smooth_bot_spline	Global min range	Local smoothed mean + SD	0.00769871888283081	23.5294117647059	25	27.2545847508258
284	smooth_bot_spline	Global min range	Local smoothed median + MAD	0.278290565416705	29.4117647058824	41.1764705882353	34.1404867699367
285	smooth_bot_spline	Global min range	No limitation	0.63619603544393	38.2352941176471	22.0588235294118	40.1875763881861
286	smooth_spline	Global min range	Background smooth	0.461100833123439	52.9411764705882	41.1764705882353	18.8556412142264
287	smooth_spline	Global min range	Local mean + SD	0.00296100709422602	27.9411764705882	16.1764705882353	19.8648324757513
288	smooth_spline	Global min range	Local median + MAD	0.141338039058165	25	27.9411764705882	21.1498795296889
289	smooth_spline	Global min range	Local smoothed mean + SD	0.00721097187176636	23.5294117647059	22.0588235294118	19.5563875545766
290	smooth_spline	Global min range	Local smoothed median + MAD	0.253595807759734	30.8823529411765	20.5882352941176	20.3784763194006
291	smooth_spline	Global min range	No limitation	0.471905129060602	57.3529411764706	45.5882352941176	19.1980705169209
292	PROcess	Global SD	Background smooth	0.0110913581928761	23.5294117647059	36.7647058823529	30.268839260605
293	PROcess	Global SD	Local mean + SD	0.00171315224100199	19.1176470588235	27.9411764705882	32.5508978152263
294	PROcess	Global SD	Local median + MAD	0.00233141496952016	26.4705882352941	44.1176470588235	38.0350652763343
295	PROcess	Global SD	Local smoothed mean + SD	3.06580409655887e-05	25	29.4117647058824	29.016217264468
296	PROcess	Global SD	Local smoothed median + MAD	0.0071215020920308	30.8823529411765	48.5294117647059	29.6576070358612
297	PROcess	Global SD	No limitation	0.0148771016171313	32.3529411764706	45.5882352941176	31.7002688967676
298	bot_spline	Global SD	Background smooth	0.040045956701015	41.1764705882353	39.7058823529412	35.8299098897729
299	bot_spline	Global SD	Local mean + SD	0.000690143760242572	16.1764705882353	38.2352941176471	32.3061581365696
300	bot_spline	Global SD	Local median + MAD	0.0196709445692212	29.4117647058824	50	37.8218150253727
301	bot_spline	Global SD	Local smoothed mean + SD	4.81273649784923e-05	23.5294117647059	35.2941176470588	32.1173398375531
302	bot_spline	Global SD	Local smoothed median + MAD	0.0139970952078605	33.8235294117647	52.9411764705882	34.3893648106308
303	bot_spline	Global SD	No limitation	0.0790886831086135	45.5882352941176	25	37.5827789305231
304	file	Global SD	Background smooth	0.0547288624043699	25	35.2941176470588	45.9530205375644
305	file	Global SD	Local mean + SD	0.00437062091741752	19.1176470588235	35.2941176470588	32.5424993128751
306	file	Global SD	Local median + MAD	0.00464510422563715	26.4705882352941	45.5882352941176	40.4571434716637
307	file	Global SD	Local smoothed mean + SD	4.8577163004682e-05	19.1176470588235	26.4705882352941	31.4624025687636
308	file	Global SD	Local smoothed median + MAD	0.0024899123800325	22.0588235294118	52.9411764705882	38.5622652473347
309	file	Global SD	No limitation	0.0564828234190151	30.8823529411765	25	46.9541355351928
310	lowess	Global SD	Background smooth	0.008748016648264	22.0588235294118	19.1176470588235	49.6338833339103
311	lowess	Global SD	Local mean + SD	8.4265854327085e-05	29.4117647058824	44.1176470588235	35.0050557382216
312	lowess	Global SD	Local median + MAD	0.000372244311711634	23.5294117647059	47.0588235294118	41.2513045704185
313	lowess	Global SD	Local smoothed mean + SD	3.83812436749201e-06	22.0588235294118	35.2941176470588	33.2198150357397
314	lowess	Global SD	Local smoothed median + MAD	0.00733106529332607	26.4705882352941	48.5294117647059	40.0542659867689
315	lowess	Global SD	No limitation	0.00788331602198117	29.4117647058824	14.7058823529412	49.9609778577099
316	smooth	Global SD	Background smooth	0.0016508353216544	26.4705882352941	16.1764705882353	43.8610694620173
317	smooth	Global SD	Local mean + SD	9.74943469740852e-05	19.1176470588235	27.9411764705882	32.7748412916139
318	smooth	Global SD	Local median + MAD	0.00194168676021768	22.0588235294118	41.1764705882353	40.2563776452613
319	smooth	Global SD	Local smoothed mean + SD	3.48302095754079e-06	19.1176470588235	36.7647058823529	34.8422032770492
320	smooth	Global SD	Local smoothed median + MAD	0.00909069311679692	23.5294117647059	48.5294117647059	34.0409865413762
321	smooth	Global SD	No limitation	0.00145407216276336	25	16.1764705882353	43.9029081643825
322	smooth_bot_spline	Global SD	Background smooth	0.0355288469664352	26.4705882352941	44.1176470588235	39.9724143184268
323	smooth_bot_spline	Global SD	Local mean + SD	0.000736033785067864	23.5294117647059	30.8823529411765	33.3882898677144
324	smooth_bot_spline	Global SD	Local median + MAD	0.0029985690977206	22.0588235294118	48.5294117647059	40.2287160663877
325	smooth_bot_spline	Global SD	Local smoothed mean + SD	1.5669976958837e-05	26.4705882352941	35.2941176470588	32.9102575033783
326	smooth_bot_spline	Global SD	Local smoothed median + MAD	0.00456226964480057	30.8823529411765	41.1764705882353	38.6143246419898
327	smooth_bot_spline	Global SD	No limitation	0.0810223105055412	30.8823529411765	48.5294117647059	41.401275522384
328	smooth_spline	Global SD	Background smooth	0.00434426281769295	30.8823529411765	13.2352941176471	46.0924437061135
329	smooth_spline	Global SD	Local mean + SD	0.00218359222321805	17.6470588235294	32.3529411764706	32.2200109717504
330	smooth_spline	Global SD	Local median + MAD	0.00308784973857339	20.5882352941176	35.2941176470588	38.3336795888027
331	smooth_spline	Global SD	Local smoothed mean + SD	4.71427834512673e-06	14.7058823529412	32.3529411764706	31.5211615788091
332	smooth_spline	Global SD	Local smoothed median + MAD	0.0268124335905269	20.5882352941176	29.4117647058824	35.4636510255359
333	smooth_spline	Global SD	No limitation	0.00432983070610549	27.9411764705882	13.2352941176471	45.9743600674092
334	PROcess	Local MAD	Background smooth	1.87787776876211e-06	35.2941176470588	19.1176470588235	26.5117779337962
335	PROcess	Local MAD	Local mean + SD	0.0249864638600436	32.3529411764706	32.3529411764706	24.6330112073718
336	PROcess	Local MAD	Local median + MAD	0.00286728124567649	33.8235294117647	27.9411764705882	22.8741562938088
337	PROcess	Local MAD	Local smoothed mean + SD	1.65417937377692e-06	25	27.9411764705882	19.9335971113054
338	PROcess	Local MAD	Local smoothed median + MAD	0.00151237705087043	35.2941176470588	22.0588235294118	21.9937518729185
339	PROcess	Local MAD	No limitation	1.38714934403193e-05	39.7058823529412	17.6470588235294	28.0882107522532
340	bot_spline	Local MAD	Background smooth	2.10128928294689e-06	44.1176470588235	20.5882352941176	37.9105879575248
341	bot_spline	Local MAD	Local mean + SD	0.110768675040727	30.8823529411765	32.3529411764706	32.7098223325377
342	bot_spline	Local MAD	Local median + MAD	0.00210908738640773	32.3529411764706	50	37.9129129915761
343	bot_spline	Local MAD	Local smoothed mean + SD	2.15228396359202e-06	27.9411764705882	35.2941176470588	35.7369752238169
344	bot_spline	Local MAD	Local smoothed median + MAD	0.00214797301202912	33.8235294117647	44.1176470588235	36.3547649089153
345	bot_spline	Local MAD	No limitation	2.92942422979431e-05	44.1176470588235	20.5882352941176	40.5841373473059
346	file	Local MAD	Background smooth	6.03185928312802e-06	42.6470588235294	13.2352941176471	36.8096301670742
347	file	Local MAD	Local mean + SD	0.0241134114583957	32.3529411764706	35.2941176470588	30.4809809271313
348	file	Local MAD	Local median + MAD	0.000262848946597103	26.4705882352941	23.5294117647059	32.0821254319329
349	file	Local MAD	Local smoothed mean + SD	2.42413897979396e-05	23.5294117647059	35.2941176470588	25.3237044962461
350	file	Local MAD	Local smoothed median + MAD	0.00123205815013174	22.0588235294118	35.2941176470588	31.7383662875509
351	file	Local MAD	No limitation	3.2474632094727e-05	42.6470588235294	16.1764705882353	37.8872644352272
352	lowess	Local MAD	Background smooth	0.000380592342385	41.1764705882353	14.7058823529412	41.7070356236584
353	lowess	Local MAD	Local mean + SD	0.00698492283310505	32.3529411764706	32.3529411764706	28.4358480733529
354	lowess	Local MAD	Local median + MAD	3.69243113439182e-07	29.4117647058824	45.5882352941176	33.2690918188729
355	lowess	Local MAD	Local smoothed mean + SD	6.7441624295536e-07	32.3529411764706	47.0588235294118	29.0596727798127
356	lowess	Local MAD	Local smoothed median + MAD	3.4809624406415e-06	35.2941176470588	47.0588235294118	32.3869982362671
357	lowess	Local MAD	No limitation	0.000355414413030637	42.6470588235294	14.7058823529412	41.5642432682613
358	smooth	Local MAD	Background smooth	1.0928975166495e-05	44.1176470588235	14.7058823529412	35.410260962094
359	smooth	Local MAD	Local mean + SD	0.0228368443355735	27.9411764705882	29.4117647058824	25.4665611650633
360	smooth	Local MAD	Local median + MAD	0.000129204715383533	26.4705882352941	39.7058823529412	25.1814980678231
361	smooth	Local MAD	Local smoothed mean + SD	0.000150571163494377	32.3529411764706	38.2352941176471	25.7463770690288
362	smooth	Local MAD	Local smoothed median + MAD	0.000332434208123567	26.4705882352941	20.5882352941176	25.3670950356731
363	smooth	Local MAD	No limitation	9.2458749171428e-06	44.1176470588235	17.6470588235294	35.4109494731292
364	smooth_bot_spline	Local MAD	Background smooth	4.80611985890949e-07	36.7647058823529	16.1764705882353	36.4310210012528
365	smooth_bot_spline	Local MAD	Local mean + SD	0.0339492369015199	29.4117647058824	42.6470588235294	29.7778806499784
366	smooth_bot_spline	Local MAD	Local median + MAD	0.000852460924474071	25	25	33.8641903802663
367	smooth_bot_spline	Local MAD	Local smoothed mean + SD	5.46998063867673e-07	20.5882352941176	32.3529411764706	31.370588080592
368	smooth_bot_spline	Local MAD	Local smoothed median + MAD	0.00105218182846316	27.9411764705882	50	32.4649895835051
369	smooth_bot_spline	Local MAD	No limitation	4.82912168824965e-06	41.1764705882353	25	37.8951297155844
370	smooth_spline	Local MAD	Background smooth	0.000785281980336731	45.5882352941176	25	37.4023828533173
371	smooth_spline	Local MAD	Local mean + SD	0.0482015064149615	23.5294117647059	27.9411764705882	27.1767376873592
372	smooth_spline	Local MAD	Local median + MAD	0.0009942657821267	22.0588235294118	36.7647058823529	27.379762740831
373	smooth_spline	Local MAD	Local smoothed mean + SD	0.00298752511572491	27.9411764705882	22.0588235294118	26.0927141062662
374	smooth_spline	Local MAD	Local smoothed median + MAD	0.00296563965585822	23.5294117647059	50	27.3383134493847
375	smooth_spline	Local MAD	No limitation	0.000807367290317557	47.0588235294118	23.5294117647059	37.4113818264313
376	PROcess	Local mean	Background smooth	1.56198796242497e-06	32.3529411764706	29.4117647058824	28.003201857257
377	PROcess	Local mean	Local mean + SD	0.119256405659229	23.5294117647059	42.6470588235294	23.0085291004324
378	PROcess	Local mean	Local median + MAD	0.000191571098069613	33.8235294117647	38.2352941176471	26.1988334424801
379	PROcess	Local mean	Local smoothed mean + SD	0.00117328061121195	26.4705882352941	19.1176470588235	22.9460315053666
380	PROcess	Local mean	Local smoothed median + MAD	4.14464383816974e-05	32.3529411764706	30.8823529411765	24.9855843897483
381	PROcess	Local mean	No limitation	1.75083273012177e-05	35.2941176470588	32.3529411764706	29.7455174698935
382	bot_spline	Local mean	Background smooth	1.2117881458905e-05	44.1176470588235	22.0588235294118	318.683373762204
383	bot_spline	Local mean	Local mean + SD	0.0334681991741217	30.8823529411765	47.0588235294118	31.0115918950874
384	bot_spline	Local mean	Local median + MAD	0.00485935727804692	30.8823529411765	22.0588235294118	31.0215784512347
385	bot_spline	Local mean	Local smoothed mean + SD	0.000103848602686309	26.4705882352941	27.9411764705882	32.8200597390369
386	bot_spline	Local mean	Local smoothed median + MAD	0.0019818541331516	30.8823529411765	22.0588235294118	30.3889654811852
387	bot_spline	Local mean	No limitation	0.000496598085146169	44.1176470588235	17.6470588235294	321.07811344879
388	file	Local mean	Background smooth	0.000429170693238654	36.7647058823529	27.9411764705882	38.2107189477661
389	file	Local mean	Local mean + SD	0.00109111775761074	25	23.5294117647059	23.1518525166694
390	file	Local mean	Local median + MAD	9.11833987476737e-05	22.0588235294118	39.7058823529412	29.4500580611692
391	file	Local mean	Local smoothed mean + SD	0.0187372203506989	25	30.8823529411765	21.9437535436165
392	file	Local mean	Local smoothed median + MAD	5.81801640864602e-06	20.5882352941176	50	28.639718720739
393	file	Local mean	No limitation	0.00172690778936687	33.8235294117647	26.4705882352941	40.1563700143445
394	lowess	Local mean	Background smooth	0.4541323221823	45.5882352941176	42.6470588235294	753.482153927759
395	lowess	Local mean	Local mean + SD	0.722285568492247	45.5882352941176	45.5882352941176	276.817654325679
396	lowess	Local mean	Local median + MAD	0.0448923559934451	50	20.5882352941176	741.039120641257
397	lowess	Local mean	Local smoothed median + MAD	0.452466441535769	47.0588235294118	52.9411764705882	741.726222886319
398	lowess	Local mean	No limitation	0.560881123847449	45.5882352941176	42.6470588235294	751.559948742767
399	smooth	Local mean	Background smooth	0.00525860904779406	45.5882352941176	27.9411764705882	716.487898854333
400	smooth	Local mean	Local mean + SD	0.0436258070488321	41.1764705882353	36.7647058823529	177.700763002212
401	smooth	Local mean	Local median + MAD	0.0338045581339853	45.5882352941176	48.5294117647059	684.961773101371
402	smooth	Local mean	Local smoothed mean + SD	0.315163192138884	42.6470588235294	48.5294117647059	11.1753735650214
403	smooth	Local mean	Local smoothed median + MAD	0.296713952977634	45.5882352941176	47.0588235294118	691.35335899594
404	smooth	Local mean	No limitation	0.013870228150853	45.5882352941176	45.5882352941176	710.790600146569
405	smooth_bot_spline	Local mean	Background smooth	1.01814016702947e-05	39.7058823529412	19.1176470588235	783.30334054447
406	smooth_bot_spline	Local mean	Local mean + SD	0.0204690703264109	27.9411764705882	35.2941176470588	35.8675430280224
407	smooth_bot_spline	Local mean	Local median + MAD	0.0041698384361648	35.2941176470588	55.8823529411765	34.5902566372985
408	smooth_bot_spline	Local mean	Local smoothed mean + SD	0.000537829806577918	27.9411764705882	32.3529411764706	39.2939728206296
409	smooth_bot_spline	Local mean	Local smoothed median + MAD	0.00216090443519569	33.8235294117647	45.5882352941176	34.5027834595885
410	smooth_bot_spline	Local mean	No limitation	6.41366479099388e-05	42.6470588235294	16.1764705882353	780.126595940498
411	smooth_spline	Local mean	Background smooth	0.00168401916123028	45.5882352941176	42.6470588235294	692.561348788587
412	smooth_spline	Local mean	Local mean + SD	0.489756737186798	51.4705882352941	50	314.50886757845
413	smooth_spline	Local mean	Local median + MAD	0.0353917792825503	45.5882352941176	42.6470588235294	631.14844265878
414	smooth_spline	Local mean	Local smoothed mean + SD	0.683982428245776	50	41.1764705882353	209.151639397182
415	smooth_spline	Local mean	Local smoothed median + MAD	0.158712072659826	45.5882352941176	51.4705882352941	633.944740988426
416	smooth_spline	Local mean	No limitation	0.000551226459179746	45.5882352941176	22.0588235294118	753.64359125427
711	lowess	Local mean	Local smoothed mean + SD	Inf	Inf	Inf	Inf
417	PROcess	Local mean SD	Background smooth	0.000280503798653883	39.7058823529412	29.4117647058824	48.2194293685073
418	PROcess	Local mean SD	Local mean + SD	0.0138608740298068	29.4117647058824	35.2941176470588	24.4789012355697
419	PROcess	Local mean SD	Local median + MAD	0.013424979609945	26.4705882352941	25	32.0844689608546
420	PROcess	Local mean SD	Local smoothed mean + SD	0.00318308095243927	26.4705882352941	29.4117647058824	23.9633360786938
421	PROcess	Local mean SD	Local smoothed median + MAD	0.00180613010527586	27.9411764705882	17.6470588235294	29.8445247943897
422	PROcess	Local mean SD	No limitation	0.000235561519733321	39.7058823529412	30.8823529411765	48.1606208938876
423	bot_spline	Local mean SD	Background smooth	7.64850765743364e-05	45.5882352941176	19.1176470588235	55.5053622347232
424	bot_spline	Local mean SD	Local mean + SD	0.017545510700993	29.4117647058824	42.6470588235294	25.8158875886706
425	bot_spline	Local mean SD	Local median + MAD	0.0102538028499799	30.8823529411765	27.9411764705882	33.856168408165
426	bot_spline	Local mean SD	Local smoothed mean + SD	0.00704271086804736	35.2941176470588	41.1764705882353	25.6004826317214
427	bot_spline	Local mean SD	Local smoothed median + MAD	0.00502543079091938	26.4705882352941	36.7647058823529	33.7702887545052
428	bot_spline	Local mean SD	No limitation	4.19881618157347e-05	47.0588235294118	22.0588235294118	55.5884200073331
429	file	Local mean SD	Background smooth	0.000671525292297052	44.1176470588235	25	47.4551456313218
430	file	Local mean SD	Local mean + SD	0.00751577694362334	26.4705882352941	25	23.3167268624079
431	file	Local mean SD	Local median + MAD	0.00946524992764522	25	33.8235294117647	32.3998272047411
432	file	Local mean SD	Local smoothed mean + SD	0.00284732726247639	29.4117647058824	25	23.5544487497441
433	file	Local mean SD	Local smoothed median + MAD	0.00311376121463488	26.4705882352941	50	31.2293900680258
434	file	Local mean SD	No limitation	0.000746745375108017	44.1176470588235	26.4705882352941	47.4374848350029
435	lowess	Local mean SD	Background smooth	0.0216235917712912	45.5882352941176	13.2352941176471	49.4292033001003
436	lowess	Local mean SD	Local mean + SD	0.00406373977289348	33.8235294117647	29.4117647058824	23.930095019126
437	lowess	Local mean SD	Local median + MAD	0.00900974730137059	27.9411764705882	26.4705882352941	31.923119421886
438	lowess	Local mean SD	Local smoothed mean + SD	0.00055099238639456	25	27.9411764705882	24.3441784479739
439	lowess	Local mean SD	Local smoothed median + MAD	0.000785150244640166	23.5294117647059	33.8235294117647	30.331378484286
440	lowess	Local mean SD	No limitation	0.0230152135259648	45.5882352941176	13.2352941176471	49.4328272356454
441	smooth	Local mean SD	Background smooth	0.000187684299156682	42.6470588235294	19.1176470588235	47.3061065773407
442	smooth	Local mean SD	Local mean + SD	0.00414492498921871	32.3529411764706	27.9411764705882	22.9874537140445
443	smooth	Local mean SD	Local median + MAD	0.00298408546747181	23.5294117647059	32.3529411764706	29.6364470919926
444	smooth	Local mean SD	Local smoothed mean + SD	0.000742228139424807	22.0588235294118	25	23.2248154762934
445	smooth	Local mean SD	Local smoothed median + MAD	0.00111274927963761	22.0588235294118	23.5294117647059	28.3557621258778
446	smooth	Local mean SD	No limitation	0.000162505078833324	41.1764705882353	19.1176470588235	47.7811661930899
447	smooth_bot_spline	Local mean SD	Background smooth	0.000376093680449132	45.5882352941176	22.0588235294118	52.6604977919222
448	smooth_bot_spline	Local mean SD	Local mean + SD	0.0163229995695687	26.4705882352941	32.3529411764706	24.5778391968319
449	smooth_bot_spline	Local mean SD	Local median + MAD	0.0165909687720113	30.8823529411765	33.8235294117647	34.1208325154861
450	smooth_bot_spline	Local mean SD	Local smoothed mean + SD	0.00423008699182387	27.9411764705882	27.9411764705882	24.0876234043509
451	smooth_bot_spline	Local mean SD	Local smoothed median + MAD	0.00184942248529978	30.8823529411765	39.7058823529412	33.2907728597474
452	smooth_bot_spline	Local mean SD	No limitation	0.000487091474917148	45.5882352941176	22.0588235294118	52.6725838512705
453	smooth_spline	Local mean SD	Background smooth	0.000441849880430778	42.6470588235294	22.0588235294118	49.4672026140545
454	smooth_spline	Local mean SD	Local mean + SD	0.00405926744553666	27.9411764705882	20.5882352941176	23.9124556691609
455	smooth_spline	Local mean SD	Local median + MAD	0.00152222610195	22.0588235294118	27.9411764705882	30.7017470088741
456	smooth_spline	Local mean SD	Local smoothed mean + SD	0.00206167674255381	29.4117647058824	33.8235294117647	22.8025088019776
457	smooth_spline	Local mean SD	Local smoothed median + MAD	0.000752179606926071	23.5294117647059	48.5294117647059	29.8507560901524
458	smooth_spline	Local mean SD	No limitation	0.000505342089760277	42.6470588235294	25	49.246458563681
459	PROcess	Local median	Background smooth	3.69109163770418e-07	35.2941176470588	30.8823529411765	18.8582443509604
460	PROcess	Local median	Local mean + SD	0.0393298792435929	32.3529411764706	41.1764705882353	20.5964877163099
461	PROcess	Local median	Local median + MAD	0.000584945565105152	30.8823529411765	50	17.2096373472736
462	PROcess	Local median	Local smoothed mean + SD	5.90375060076198e-08	29.4117647058824	25	13.3595933965979
463	PROcess	Local median	Local smoothed median + MAD	0.00148008263891302	29.4117647058824	48.5294117647059	16.5639453576799
464	PROcess	Local median	No limitation	3.77128033453605e-06	38.2352941176471	27.9411764705882	20.3825999073507
465	bot_spline	Local median	Background smooth	8.13191329108988e-06	45.5882352941176	33.8235294117647	720.393265261953
466	bot_spline	Local median	Local mean + SD	0.0259175813196432	35.2941176470588	54.4117647058823	740.612087472894
467	bot_spline	Local median	Local median + MAD	0.00307256265126663	30.8823529411765	55.8823529411765	726.727754187206
468	bot_spline	Local median	Local smoothed mean + SD	1.95264808967603e-06	29.4117647058824	25	738.040206808653
469	bot_spline	Local median	Local smoothed median + MAD	0.00159439968099869	29.4117647058824	42.6470588235294	726.837523320162
470	bot_spline	Local median	No limitation	5.9815489529668e-05	45.5882352941176	20.5882352941176	718.645893386583
471	file	Local median	Background smooth	5.8978317911871e-07	33.8235294117647	30.8823529411765	54.5835449943995
472	file	Local median	Local mean + SD	0.000759737763496563	27.9411764705882	27.9411764705882	42.1216622571482
473	file	Local median	Local median + MAD	6.29652857444432e-06	25	42.6470588235294	52.0429342509521
474	file	Local median	Local smoothed mean + SD	0.000273876400644831	20.5882352941176	44.1176470588235	44.6450599817173
475	file	Local median	Local smoothed median + MAD	9.00623169827176e-06	25	32.3529411764706	51.6208581447859
476	file	Local median	No limitation	2.94232566583173e-05	41.1764705882353	35.2941176470588	55.4347114811154
477	lowess	Local median	Background smooth	0.406862024787435	45.5882352941176	39.7058823529412	579.975456111577
478	lowess	Local median	Local median + MAD	0.794321358532856	54.4117647058823	45.5882352941176	642.097911896192
479	lowess	Local median	Local smoothed mean + SD	0.968009272475207	42.6470588235294	45.5882352941176	18.2119536433124
480	lowess	Local median	Local smoothed median + MAD	0.75834541725759	60.2941176470588	47.0588235294118	641.014519988654
481	lowess	Local median	No limitation	0.511792410035278	45.5882352941176	41.1764705882353	625.478512006873
482	smooth	Local median	Background smooth	0.0099616130403187	45.5882352941176	16.1764705882353	716.595753021871
483	smooth	Local median	Local median + MAD	0.0901539531510185	47.0588235294118	50	575.224024560829
484	smooth	Local median	Local smoothed mean + SD	0.0285792768818881	38.2352941176471	35.2941176470588	25.4182095924864
485	smooth	Local median	Local smoothed median + MAD	0.00475390188288273	41.1764705882353	45.5882352941176	482.731705576795
486	smooth	Local median	No limitation	0.00921018966990054	45.5882352941176	16.1764705882353	670.215072438566
487	smooth_bot_spline	Local median	Background smooth	2.09641260644118e-06	39.7058823529412	26.4705882352941	54.1511815744819
488	smooth_bot_spline	Local median	Local mean + SD	0.0411980051121113	30.8823529411765	30.8823529411765	26.2175751991935
489	smooth_bot_spline	Local median	Local median + MAD	0.00249370042350353	26.4705882352941	35.2941176470588	29.0997059335843
490	smooth_bot_spline	Local median	Local smoothed mean + SD	4.6986110677721e-08	26.4705882352941	29.4117647058824	27.4071519740634
491	smooth_bot_spline	Local median	Local smoothed median + MAD	0.00234916318587674	27.9411764705882	47.0588235294118	29.4991089997437
492	smooth_bot_spline	Local median	No limitation	8.57611066122046e-06	42.6470588235294	19.1176470588235	62.6443175821805
493	smooth_spline	Local median	Background smooth	0.0870626793620889	45.5882352941176	48.5294117647059	759.416043302445
494	smooth_spline	Local median	Local median + MAD	0.555067785768223	44.1176470588235	47.0588235294118	600.418115444988
495	smooth_spline	Local median	Local smoothed mean + SD	0.630063210526177	50	47.0588235294118	243.831194663525
496	smooth_spline	Local median	Local smoothed median + MAD	0.821190951356778	48.5294117647059	48.5294117647059	542.224481138139
497	smooth_spline	Local median	No limitation	0.0353274615369862	45.5882352941176	33.8235294117647	758.07548295092
712	lowess	Local median	Local mean + SD	Inf	Inf	Inf	Inf
713	smooth	Local median	Local mean + SD	Inf	Inf	Inf	Inf
714	smooth_spline	Local median	Local mean + SD	Inf	Inf	Inf	Inf
498	PROcess	Local median MAD	Background smooth	1.63325615780681e-06	41.1764705882353	16.1764705882353	27.7704240620324
499	PROcess	Local median MAD	Local mean + SD	0.0240175060927976	29.4117647058824	51.4705882352941	25.0266378771678
500	PROcess	Local median MAD	Local median + MAD	0.00191365651759535	32.3529411764706	41.1764705882353	23.5313301624598
501	PROcess	Local median MAD	Local smoothed mean + SD	1.5679406414561e-06	27.9411764705882	48.5294117647059	20.4929565872687
502	PROcess	Local median MAD	Local smoothed median + MAD	0.000879067110092778	30.8823529411765	30.8823529411765	23.0654879232837
503	PROcess	Local median MAD	No limitation	1.23900119134506e-05	42.6470588235294	22.0588235294118	28.713338883669
504	bot_spline	Local median MAD	Background smooth	4.44548844824056e-06	45.5882352941176	19.1176470588235	45.2311548888199
505	bot_spline	Local median MAD	Local mean + SD	0.131935290401596	27.9411764705882	33.8235294117647	33.7870755934001
506	bot_spline	Local median MAD	Local median + MAD	0.00304096644714414	32.3529411764706	52.9411764705882	39.4365336244252
507	bot_spline	Local median MAD	Local smoothed mean + SD	1.34088230116539e-06	32.3529411764706	27.9411764705882	34.9614093432356
508	bot_spline	Local median MAD	Local smoothed median + MAD	0.00284450840955239	30.8823529411765	47.0588235294118	38.667791939655
509	bot_spline	Local median MAD	No limitation	1.27394018035044e-05	45.5882352941176	27.9411764705882	45.8361971124819
510	file	Local median MAD	Background smooth	1.42897066833469e-06	35.2941176470588	16.1764705882353	37.3998534574499
511	file	Local median MAD	Local mean + SD	0.0507983154145864	32.3529411764706	33.8235294117647	27.9450024958741
512	file	Local median MAD	Local median + MAD	0.00028349708184742	29.4117647058824	36.7647058823529	32.5279128401217
513	file	Local median MAD	Local smoothed mean + SD	4.12206102528173e-05	22.0588235294118	33.8235294117647	24.8605962835351
514	file	Local median MAD	Local smoothed median + MAD	0.00095359126603276	23.5294117647059	51.4705882352941	31.8274003205501
515	file	Local median MAD	No limitation	7.92550817628588e-06	42.6470588235294	16.1764705882353	38.2201634010079
516	lowess	Local median MAD	Background smooth	0.000929657490714799	45.5882352941176	13.2352941176471	40.5555952344435
517	lowess	Local median MAD	Local mean + SD	0.00907973649998502	29.4117647058824	32.3529411764706	28.0195574899179
518	lowess	Local median MAD	Local median + MAD	3.55887158599094e-05	30.8823529411765	42.6470588235294	34.2870424546408
519	lowess	Local median MAD	Local smoothed mean + SD	1.13351079897293e-07	30.8823529411765	38.2352941176471	29.0414429084729
520	lowess	Local median MAD	Local smoothed median + MAD	9.12817558943823e-07	30.8823529411765	48.5294117647059	32.5356220478266
521	lowess	Local median MAD	No limitation	0.00455079442189973	45.5882352941176	14.7058823529412	41.6474037443451
522	smooth	Local median MAD	Background smooth	5.43750860489393e-05	45.5882352941176	16.1764705882353	35.2783389583036
523	smooth	Local median MAD	Local mean + SD	0.0325197276053769	29.4117647058824	27.9411764705882	25.1792177171308
524	smooth	Local median MAD	Local median + MAD	0.000176466285708575	25	45.5882352941176	25.4395190821046
525	smooth	Local median MAD	Local smoothed mean + SD	0.000171420814111396	30.8823529411765	39.7058823529412	25.8293351519544
526	smooth	Local median MAD	Local smoothed median + MAD	0.00102612415183289	29.4117647058824	26.4705882352941	25.1284925895375
527	smooth	Local median MAD	No limitation	0.00010936743355523	45.5882352941176	16.1764705882353	35.9022338584553
528	smooth_bot_spline	Local median MAD	Background smooth	7.9282161743503e-07	38.2352941176471	17.6470588235294	41.3832891072023
529	smooth_bot_spline	Local median MAD	Local mean + SD	0.0388942997809608	26.4705882352941	27.9411764705882	30.7273134598099
530	smooth_bot_spline	Local median MAD	Local median + MAD	0.000986847972215923	27.9411764705882	50	35.9051299728582
531	smooth_bot_spline	Local median MAD	Local smoothed mean + SD	6.91868296147337e-07	23.5294117647059	22.0588235294118	32.2419925942279
532	smooth_bot_spline	Local median MAD	Local smoothed median + MAD	0.00155358163440997	29.4117647058824	52.9411764705882	34.9400000620878
533	smooth_bot_spline	Local median MAD	No limitation	3.15839090530884e-06	41.1764705882353	14.7058823529412	42.5109242238547
534	smooth_spline	Local median MAD	Background smooth	0.00078460587223284	42.6470588235294	13.2352941176471	37.312739965304
535	smooth_spline	Local median MAD	Local mean + SD	0.0431626983387822	30.8823529411765	27.9411764705882	26.8621551523581
536	smooth_spline	Local median MAD	Local median + MAD	0.0012902579613347	19.1176470588235	22.0588235294118	27.2665062074604
537	smooth_spline	Local median MAD	Local smoothed mean + SD	0.0061783625052376	29.4117647058824	23.5294117647059	26.061239728249
538	smooth_spline	Local median MAD	Local smoothed median + MAD	0.0034970319791147	27.9411764705882	47.0588235294118	26.9579081441022
539	smooth_spline	Local median MAD	No limitation	0.000349478327302617	44.1176470588235	25	37.7824969010102
540	PROcess	Local median quantile	Background smooth	5.36274728092272e-06	38.2352941176471	35.2941176470588	39.0097441653423
541	PROcess	Local median quantile	Local mean + SD	0.0513925902222475	33.8235294117647	39.7058823529412	29.9951139340442
542	PROcess	Local median quantile	Local median + MAD	0.000206596870110947	32.3529411764706	52.9411764705882	32.4114052816651
543	PROcess	Local median quantile	Local smoothed mean + SD	1.42869859124081e-06	27.9411764705882	29.4117647058824	27.5105017906293
544	PROcess	Local median quantile	Local smoothed median + MAD	0.00029033292685	29.4117647058824	20.5882352941176	32.1429392539954
545	PROcess	Local median quantile	No limitation	3.25530621564111e-05	41.1764705882353	30.8823529411765	40.2012684523361
546	bot_spline	Local median quantile	Background smooth	2.6622264325704e-07	39.7058823529412	22.0588235294118	46.6214481085802
547	bot_spline	Local median quantile	Local mean + SD	0.177989589382585	35.2941176470588	45.5882352941176	33.7152505701787
548	bot_spline	Local median quantile	Local median + MAD	0.000183915986622704	27.9411764705882	48.5294117647059	39.6794587451461
549	bot_spline	Local median quantile	Local smoothed mean + SD	1.2136319645471e-06	29.4117647058824	50	36.3516114027602
550	bot_spline	Local median quantile	Local smoothed median + MAD	0.000185075289170378	29.4117647058824	44.1176470588235	39.5441059992116
551	bot_spline	Local median quantile	No limitation	2.96779361892545e-07	42.6470588235294	22.0588235294118	48.3640003933145
552	file	Local median quantile	Background smooth	6.94123869932772e-06	39.7058823529412	4.41176470588235	38.12645847346
553	file	Local median quantile	Local mean + SD	0.0441138004241962	35.2941176470588	25	28.1625947560164
554	file	Local median quantile	Local median + MAD	0.000234422656860549	20.5882352941176	42.6470588235294	32.3888835395439
555	file	Local median quantile	Local smoothed mean + SD	0.000423230910937792	23.5294117647059	29.4117647058824	25.8623260473559
556	file	Local median quantile	Local smoothed median + MAD	0.00103682571526596	25	50	31.8259567870599
557	file	Local median quantile	No limitation	1.63462569339772e-05	42.6470588235294	5.88235294117647	39.1177378941244
558	lowess	Local median quantile	Background smooth	0.00152428733875891	47.0588235294118	11.7647058823529	38.1035895227217
559	lowess	Local median quantile	Local mean + SD	0.0188472578775135	30.8823529411765	30.8823529411765	27.3784645999677
560	lowess	Local median quantile	Local median + MAD	2.73365261259012e-06	26.4705882352941	25	30.9458900914963
561	lowess	Local median quantile	Local smoothed mean + SD	7.71205463898308e-08	27.9411764705882	36.7647058823529	28.2962403336262
562	lowess	Local median quantile	Local smoothed median + MAD	4.85847688956345e-06	23.5294117647059	32.3529411764706	30.0712371428809
563	lowess	Local median quantile	No limitation	0.0031807915181622	45.5882352941176	13.2352941176471	38.4379173364697
564	smooth	Local median quantile	Background smooth	6.15107945857809e-05	47.0588235294118	19.1176470588235	33.832514782118
565	smooth	Local median quantile	Local mean + SD	0.0113537904965031	26.4705882352941	27.9411764705882	25.2280279164875
566	smooth	Local median quantile	Local median + MAD	5.48627867453062e-05	23.5294117647059	48.5294117647059	24.523187904244
567	smooth	Local median quantile	Local smoothed mean + SD	0.000151416426644579	25	30.8823529411765	24.1363837318312
568	smooth	Local median quantile	Local smoothed median + MAD	0.000722857189501527	22.0588235294118	38.2352941176471	23.8977816143036
569	smooth	Local median quantile	No limitation	5.9442363912011e-05	45.5882352941176	19.1176470588235	34.659901345068
570	smooth_bot_spline	Local median quantile	Background smooth	2.35626360751e-06	41.1764705882353	14.7058823529412	42.5751704531253
571	smooth_bot_spline	Local median quantile	Local mean + SD	0.0466482071168	29.4117647058824	32.3529411764706	30.5352401286395
572	smooth_bot_spline	Local median quantile	Local median + MAD	0.000647673632600918	32.3529411764706	47.0588235294118	35.2092397326037
573	smooth_bot_spline	Local median quantile	Local smoothed mean + SD	1.66857617072982e-05	38.2352941176471	36.7647058823529	32.2468495025186
574	smooth_bot_spline	Local median quantile	Local smoothed median + MAD	0.00139192572461041	30.8823529411765	23.5294117647059	34.8963174038253
575	smooth_bot_spline	Local median quantile	No limitation	1.04879006360272e-05	42.6470588235294	11.7647058823529	43.9832776072938
576	smooth_spline	Local median quantile	Background smooth	0.000263547651369692	41.1764705882353	17.6470588235294	36.5035763862086
577	smooth_spline	Local median quantile	Local mean + SD	0.0180970704687337	27.9411764705882	25	26.6155787401715
578	smooth_spline	Local median quantile	Local median + MAD	0.000512599755081628	22.0588235294118	22.0588235294118	26.319818041782
579	smooth_spline	Local median quantile	Local smoothed mean + SD	0.0105212580041777	27.9411764705882	25	25.4433639258524
580	smooth_spline	Local median quantile	Local smoothed median + MAD	0.000787929601824393	23.5294117647059	52.9411764705882	25.7543184044991
581	smooth_spline	Local median quantile	No limitation	0.000204844260070064	42.6470588235294	16.1764705882353	37.0077306760517
582	PROcess	Local min range	Background smooth	0.000971394836910026	33.8235294117647	16.1764705882353	30.910529187613
583	PROcess	Local min range	Local mean + SD	0.157464632670931	41.1764705882353	51.4705882352941	19.998256978092
584	PROcess	Local min range	Local median + MAD	0.00457511946617522	27.9411764705882	23.5294117647059	24.7751819965037
585	PROcess	Local min range	Local smoothed mean + SD	0.131777586338848	39.7058823529412	51.4705882352941	15.5713493895976
586	PROcess	Local min range	Local smoothed median + MAD	0.131116064879112	35.2941176470588	45.5882352941176	20.5789027837281
587	PROcess	Local min range	No limitation	0.000246265914349878	27.9411764705882	10.2941176470588	33.6099976973485
588	bot_spline	Local min range	Background smooth	0.0790679723113016	44.1176470588235	11.7647058823529	35.7802780261996
589	bot_spline	Local min range	Local mean + SD	0.193895803396466	36.7647058823529	33.8235294117647	18.8856082986081
590	bot_spline	Local min range	Local median + MAD	0.0380168308926684	27.9411764705882	35.2941176470588	26.5170910455208
591	bot_spline	Local min range	Local smoothed mean + SD	0.0777084581703542	41.1764705882353	45.5882352941176	15.0017023597216
592	bot_spline	Local min range	Local smoothed median + MAD	0.061091858743041	32.3529411764706	35.2941176470588	24.7735457629528
593	bot_spline	Local min range	No limitation	0.0200916575256773	35.2941176470588	11.7647058823529	39.3301664588885
594	file	Local min range	Background smooth	0.00155763272298964	33.8235294117647	29.4117647058824	28.3165267466684
595	file	Local min range	Local mean + SD	0.0301712023951537	45.5882352941176	48.5294117647059	15.9955294291392
596	file	Local min range	Local median + MAD	0.058000507238606	35.2941176470588	23.5294117647059	21.6909119163785
597	file	Local min range	Local smoothed mean + SD	0.0499854639935451	41.1764705882353	47.0588235294118	14.2995415201887
598	file	Local min range	Local smoothed median + MAD	0.133946228734698	35.2941176470588	51.4705882352941	19.8980627438267
599	file	Local min range	No limitation	0.00175861541869504	22.0588235294118	35.2941176470588	30.8411513019515
600	lowess	Local min range	Background smooth	0.00904976428322215	33.8235294117647	25	25.172976771088
601	lowess	Local min range	Local mean + SD	0.114173197258607	41.1764705882353	50	14.0385455656498
602	lowess	Local min range	Local median + MAD	0.0718097697527215	30.8823529411765	47.0588235294118	20.4302209162576
603	lowess	Local min range	Local smoothed mean + SD	0.0587137056580292	41.1764705882353	48.5294117647059	16.4028292511065
604	lowess	Local min range	Local smoothed median + MAD	0.121338530367612	35.2941176470588	48.5294117647059	19.5818770852728
605	lowess	Local min range	No limitation	0.0073114724978905	29.4117647058824	19.1176470588235	28.0087839453423
606	smooth	Local min range	Background smooth	0.00250227908003462	32.3529411764706	14.7058823529412	24.0791018514525
607	smooth	Local min range	Local mean + SD	0.0338355650912498	42.6470588235294	50	15.9682685662019
608	smooth	Local min range	Local median + MAD	0.00242864866350708	27.9411764705882	25	19.8179751190148
609	smooth	Local min range	Local smoothed mean + SD	0.00461376503674189	51.4705882352941	44.1176470588235	14.1417642043037
610	smooth	Local min range	Local smoothed median + MAD	0.0530625940705022	27.9411764705882	50	19.1385135513503
611	smooth	Local min range	No limitation	0.0044408869804414	30.8823529411765	10.2941176470588	26.0945554800499
612	smooth_bot_spline	Local min range	Background smooth	0.00979388549578336	41.1764705882353	16.1764705882353	31.5153994802883
613	smooth_bot_spline	Local min range	Local mean + SD	0.221327382049255	45.5882352941176	48.5294117647059	17.1345577485267
614	smooth_bot_spline	Local min range	Local median + MAD	0.0163410833016835	30.8823529411765	30.8823529411765	25.9934207998644
615	smooth_bot_spline	Local min range	Local smoothed mean + SD	0.0144569392798593	38.2352941176471	45.5882352941176	15.0030949535821
616	smooth_bot_spline	Local min range	Local smoothed median + MAD	0.0558058512233296	33.8235294117647	25	23.3014999435136
617	smooth_bot_spline	Local min range	No limitation	0.00427088347037938	35.2941176470588	17.6470588235294	34.4602450181531
618	smooth_spline	Local min range	Background smooth	0.0118549935682942	39.7058823529412	23.5294117647059	22.1832491018952
619	smooth_spline	Local min range	Local mean + SD	0.0750360906928834	39.7058823529412	52.9411764705882	16.7537037856364
620	smooth_spline	Local min range	Local median + MAD	0.00743265487583656	29.4117647058824	17.6470588235294	20.8988018985517
621	smooth_spline	Local min range	Local smoothed mean + SD	0.00430577623478755	36.7647058823529	39.7058823529412	14.7006885536294
622	smooth_spline	Local min range	Local smoothed median + MAD	0.065601621201333	35.2941176470588	50	18.159718800832
623	smooth_spline	Local min range	No limitation	0.00582695256802818	25	30.8823529411765	24.3818693907576
624	PROcess	Local SD	Background smooth	0.00019355412044679	36.7647058823529	16.1764705882353	30.4095710620616
625	PROcess	Local SD	Local mean + SD	0.038936212427317	35.2941176470588	25	19.9932792591634
626	PROcess	Local SD	Local median + MAD	0.00095223392714249	26.4705882352941	51.4705882352941	25.0397421659054
627	PROcess	Local SD	Local smoothed mean + SD	0.0385741130860768	32.3529411764706	27.9411764705882	19.6229653404209
628	PROcess	Local SD	Local smoothed median + MAD	0.0060264651608946	27.9411764705882	52.9411764705882	23.1011053427265
629	PROcess	Local SD	No limitation	0.000379289189012556	32.3529411764706	16.1764705882353	32.9110276624292
630	bot_spline	Local SD	Background smooth	0.000344082226758496	45.5882352941176	14.7058823529412	36.4860503813628
631	bot_spline	Local SD	Local mean + SD	0.0115868985254137	32.3529411764706	27.9411764705882	22.1333428024298
632	bot_spline	Local SD	Local median + MAD	0.00964866313162468	29.4117647058824	35.2941176470588	27.6824486302011
633	bot_spline	Local SD	Local smoothed mean + SD	0.00732814546412341	32.3529411764706	27.9411764705882	21.3534303249048
634	bot_spline	Local SD	Local smoothed median + MAD	0.00731273265242669	29.4117647058824	47.0588235294118	26.5380913310175
635	bot_spline	Local SD	No limitation	0.000744434388003157	32.3529411764706	14.7058823529412	39.6078143818525
636	file	Local SD	Background smooth	9.51189939002564e-05	35.2941176470588	27.9411764705882	37.8416225459851
637	file	Local SD	Local mean + SD	0.00805854485467318	32.3529411764706	27.9411764705882	21.9802422050304
638	file	Local SD	Local median + MAD	0.0102296110394459	26.4705882352941	26.4705882352941	29.3376971451746
639	file	Local SD	Local smoothed mean + SD	0.001900258230548	27.9411764705882	27.9411764705882	21.3835772664853
640	file	Local SD	Local smoothed median + MAD	0.00101092905561306	22.0588235294118	38.2352941176471	28.3435546196775
641	file	Local SD	No limitation	7.63084419239634e-06	33.8235294117647	25	40.457822497427
642	lowess	Local SD	Background smooth	0.00968606234288084	44.1176470588235	13.2352941176471	49.2768057286885
643	lowess	Local SD	Local mean + SD	0.00277661754229358	25	32.3529411764706	24.1327419738589
644	lowess	Local SD	Local median + MAD	0.00267238636403621	27.9411764705882	23.5294117647059	31.7161243628464
645	lowess	Local SD	Local smoothed mean + SD	0.000567806016689394	22.0588235294118	27.9411764705882	25.44428235265
646	lowess	Local SD	Local smoothed median + MAD	0.00252934468505826	23.5294117647059	29.4117647058824	31.3578379332591
647	lowess	Local SD	No limitation	0.0119522193660086	45.5882352941176	13.2352941176471	49.6090391173684
648	smooth	Local SD	Background smooth	0.000138800539905463	41.1764705882353	19.1176470588235	48.321840841038
649	smooth	Local SD	Local mean + SD	0.0465713445720745	35.2941176470588	26.4705882352941	22.9680679142528
650	smooth	Local SD	Local median + MAD	0.013506103244464	26.4705882352941	38.2352941176471	29.7329386366366
651	smooth	Local SD	Local smoothed mean + SD	0.000789441306019765	26.4705882352941	25	22.9286065333249
652	smooth	Local SD	Local smoothed median + MAD	0.00178845038909664	26.4705882352941	29.4117647058824	29.0115141655361
653	smooth	Local SD	No limitation	0.00015129067263898	39.7058823529412	17.6470588235294	48.2876037144658
654	smooth_bot_spline	Local SD	Background smooth	0.0032302952001659	41.1764705882353	16.1764705882353	36.8120115722944
655	smooth_bot_spline	Local SD	Local mean + SD	0.00906824937040655	30.8823529411765	29.4117647058824	20.8164287124414
656	smooth_bot_spline	Local SD	Local median + MAD	0.00550133646417657	30.8823529411765	36.7647058823529	27.4407153252214
657	smooth_bot_spline	Local SD	Local smoothed mean + SD	0.00367071736440781	32.3529411764706	30.8823529411765	20.2308397736425
658	smooth_bot_spline	Local SD	Local smoothed median + MAD	0.000969156282930183	27.9411764705882	27.9411764705882	26.4121123811649
659	smooth_bot_spline	Local SD	No limitation	0.00485663813842862	35.2941176470588	20.5882352941176	39.2882050217568
660	smooth_spline	Local SD	Background smooth	0.00187304234328666	42.6470588235294	17.6470588235294	49.4517752742502
661	smooth_spline	Local SD	Local mean + SD	0.00371678280958185	29.4117647058824	30.8823529411765	23.8472221939821
662	smooth_spline	Local SD	Local median + MAD	0.00134302847541547	25	35.2941176470588	30.4898214503849
663	smooth_spline	Local SD	Local smoothed mean + SD	0.00132561773165586	30.8823529411765	35.2941176470588	22.6995397819104
664	smooth_spline	Local SD	Local smoothed median + MAD	0.000892770696674336	23.5294117647059	50	29.7029961678971
665	smooth_spline	Local SD	No limitation	0.00227902334243419	44.1176470588235	17.6470588235294	49.5645335662867
666	PROcess	No normalisation	Background smooth	0.0101596804022677	29.4117647058824	25	32.4769399787417
667	PROcess	No normalisation	Local mean + SD	0.0266310611537173	22.0588235294118	19.1176470588235	40.5790178359863
668	PROcess	No normalisation	Local median + MAD	0.0096883142448503	25	29.4117647058824	45.1796180934787
669	PROcess	No normalisation	Local smoothed mean + SD	0.00696683767154915	26.4705882352941	29.4117647058824	35.0154392450807
670	PROcess	No normalisation	Local smoothed median + MAD	0.0218452140533011	33.8235294117647	42.6470588235294	34.5801184868915
671	PROcess	No normalisation	No limitation	0.00872262853734295	30.8823529411765	35.2941176470588	34.0237159375803
672	bot_spline	No normalisation	Background smooth	0.0281233277828052	39.7058823529412	23.5294117647059	37.5661458969669
673	bot_spline	No normalisation	Local mean + SD	0.0220589835184496	22.0588235294118	20.5882352941176	41.0074361568395
674	bot_spline	No normalisation	Local median + MAD	0.0629336904900949	29.4117647058824	52.9411764705882	45.2652629740232
675	bot_spline	No normalisation	Local smoothed mean + SD	0.00535582784366089	26.4705882352941	36.7647058823529	39.7826203601046
676	bot_spline	No normalisation	Local smoothed median + MAD	0.0716875572898158	35.2941176470588	48.5294117647059	39.5649583585883
677	bot_spline	No normalisation	No limitation	0.0208662876667431	47.0588235294118	39.7058823529412	39.5500182262196
678	file	No normalisation	Background smooth	0.00397477953332279	38.2352941176471	13.2352941176471	49.9938066852597
679	file	No normalisation	Local mean + SD	0.0560524302242936	19.1176470588235	23.5294117647059	42.0185200364645
680	file	No normalisation	Local median + MAD	0.028686769406177	26.4705882352941	50	48.2629698988827
681	file	No normalisation	Local smoothed mean + SD	0.0105055885973959	25	33.8235294117647	38.5778927796374
682	file	No normalisation	Local smoothed median + MAD	0.0197447104908618	26.4705882352941	50	45.0782394240393
683	file	No normalisation	No limitation	0.00110215192367662	41.1764705882353	13.2352941176471	51.204663682796
684	lowess	No normalisation	Background smooth	0.000869023398127608	35.2941176470588	22.0588235294118	55.7686492208311
685	lowess	No normalisation	Local mean + SD	0.00403970583978989	22.0588235294118	17.6470588235294	43.4080395336557
686	lowess	No normalisation	Local median + MAD	0.00334506251475668	23.5294117647059	50	50.2984362760075
687	lowess	No normalisation	Local smoothed mean + SD	0.000287697130654926	27.9411764705882	30.8823529411765	40.8013279534257
688	lowess	No normalisation	Local smoothed median + MAD	0.0107776109059512	30.8823529411765	44.1176470588235	48.2092012552284
689	lowess	No normalisation	No limitation	0.000308849602645741	30.8823529411765	19.1176470588235	55.999105917832
690	smooth	No normalisation	Background smooth	0.000118937273034937	32.3529411764706	13.2352941176471	48.2169096295234
691	smooth	No normalisation	Local mean + SD	0.00822433496468706	23.5294117647059	17.6470588235294	41.8162944413412
692	smooth	No normalisation	Local median + MAD	0.0115520912933108	26.4705882352941	52.9411764705882	49.2885855175401
693	smooth	No normalisation	Local smoothed mean + SD	0.000335346108842863	23.5294117647059	29.4117647058824	42.9201810798958
694	smooth	No normalisation	Local smoothed median + MAD	0.0165810392223941	33.8235294117647	50	41.3111652957386
695	smooth	No normalisation	No limitation	0.000114530679801878	35.2941176470588	13.2352941176471	48.2804813194841
696	smooth_bot_spline	No normalisation	Background smooth	0.00340835839204469	39.7058823529412	23.5294117647059	44.1518028311306
697	smooth_bot_spline	No normalisation	Local mean + SD	0.021930929765059	20.5882352941176	22.0588235294118	41.3386769214359
698	smooth_bot_spline	No normalisation	Local median + MAD	0.013625753625662	27.9411764705882	57.3529411764706	48.6227333626952
699	smooth_bot_spline	No normalisation	Local smoothed mean + SD	0.00393165600860312	26.4705882352941	45.5882352941176	40.6493916290249
700	smooth_bot_spline	No normalisation	Local smoothed median + MAD	0.0146258302161674	36.7647058823529	45.5882352941176	46.2048654679804
701	smooth_bot_spline	No normalisation	No limitation	0.00468372524200698	41.1764705882353	17.6470588235294	45.6073266621026
702	smooth_spline	No normalisation	Background smooth	0.00199320184810701	35.2941176470588	19.1176470588235	49.6070486851354
703	smooth_spline	No normalisation	Local mean + SD	0.0326110473402547	22.0588235294118	32.3529411764706	41.2507328458505
704	smooth_spline	No normalisation	Local median + MAD	0.0125886547863211	20.5882352941176	54.4117647058823	45.9713987607191
705	smooth_spline	No normalisation	Local smoothed mean + SD	0.000727767942265786	23.5294117647059	36.7647058823529	39.7539283630222
706	smooth_spline	No normalisation	Local smoothed median + MAD	0.0231105906909558	30.8823529411765	52.9411764705882	41.8370801362456
707	smooth_spline	No normalisation	No limitation	0.00188720423663431	36.7647058823529	20.5882352941176	49.4792752520977
